# Supplementary material for: A comparative analysis of suicide attempts in left-behind children and non-left-behind children in rural China
Source: PLoS One. 2017 Jun 8;12(6):e0178743. doi: 10.1371/journal.pone.0178743 (PMC5464573; doi:10.1371/journal.pone.0178743)
Supplement: S1 Table — Data are from the nationwide study on mental health outcomes among adolescents in rural China whose authors may be contacted at the Department of Child, Adolescence and Woman Health Care, School of Public Health, Tongji Medical College, Huazhong University of Science and Technology, 430030,Wuhan, Peoples Republic of China. (XLSX) [file pone.0178743.s001.xlsx]

## Sheet: ȫ����ѧ�����
number	grade	class	gender	age	single	sibling	family	outwork	totaltime	when	contact	reunite	long	parenting	insanity	suicide attempts	Father's degree of culture	Mother's degree of culture	The culture of the primary caregiver	Family type	Parenting style	income	Level of abuse	Level of Negative events	Level of loneliness	Caregiver	LBC	Level of neglect	Age of you when your parents migrate to work	Frequency of communication with parents
7918	11	35	1		2	9	1	4	#NULL!	#NULL!	#NULL!	#NULL!	#NULL!	2	2	0	2	2	2	1	1	#NULL!	0	2	2	1	0	1	#NULL!	#NULL!
13952	10	20	2		2	2	6	3	1	2	1	3	1	2	2	0	3	1	#NULL!	5	1	#NULL!	1	2	3	3	1	2	1	1
7917	10	4	1		9	9	1	4	#NULL!	#NULL!	#NULL!	#NULL!	#NULL!	6	2	#NULL!	2	2	2	1	5	2	1	#NULL!	2	1	0	3	#NULL!	#NULL!
13951	9	1	1		2	2	1	1	1	3	1	1	1	2	2	0	4	4	4	1	1	1	0	2	#NULL!	1	1	#NULL!	2	1
7916	8	10	2		1	#NULL!	1	4	#NULL!	#NULL!	#NULL!	#NULL!	#NULL!	2	2	0	4	4	4	1	1	1	1	2	2	1	0	1	#NULL!	#NULL!
7914	11	3	9	10	1	#NULL!	5	4	#NULL!	#NULL!	#NULL!	#NULL!	#NULL!	2	2	0	2	3	3	4	1	2	0	1	2	1	0	0	#NULL!	#NULL!
7915	7	1	2	10	2	2	1	4	#NULL!	#NULL!	#NULL!	#NULL!	#NULL!	2	2	0	3	2	3	1	1	2	2	2	2	1	0	2	#NULL!	#NULL!
10726	7	1	1	10	1	#NULL!	1	1	3	1	1	4	2	2	2	0	4	3	3	1	1	2	0	#NULL!	2	1	1	0	1	1
7905	11	27	1	11	1	#NULL!	1	4	#NULL!	#NULL!	#NULL!	#NULL!	#NULL!	6	2	0	3	1	1	1	5	2	0	2	2	1	0	1	#NULL!	#NULL!
7899	10	1	1	11	2	2	1	4	#NULL!	#NULL!	#NULL!	#NULL!	#NULL!	2	2	0	2	2	3	1	1	2	0	1	1	1	0	0	#NULL!	#NULL!
7903	10	2	2	11	2	2	2	4	#NULL!	#NULL!	#NULL!	#NULL!	#NULL!	9	9	0	1	1	1	2	#NULL!	3	0	2	2	1	0	3	#NULL!	#NULL!
13940	10	#NULL!	1	11	1	#NULL!	1	1	1	4	1	2	1	2	2	0	4	3	3	1	1	1	3	1	2	1	1	1	3	1
7906	8	2	1	11	2	5	1	4	#NULL!	#NULL!	#NULL!	#NULL!	#NULL!	1	2	1	2	1	2	1	1	2	2	3	2	2	0	2	#NULL!	#NULL!
11847	7	1	1	11	2	2	4	3	2	3	9	9	9	6	2	1	2	3	3	2	5	1	1	2	3	4	1	2	2	#NULL!
7889	7	8	1	11	1	#NULL!	2	4	#NULL!	#NULL!	#NULL!	#NULL!	#NULL!	5	2	0	1	2	1	2	4	2	2	2	2	3	0	3	#NULL!	#NULL!
7893	7	4	2	11	2	2	1	4	#NULL!	#NULL!	#NULL!	#NULL!	#NULL!	2	2	0	2	2	2	1	1	2	2	1	1	3	0	0	#NULL!	#NULL!
9711	7	17	2	11	2	1	6	3	4	1	1	4	2	1	2	0	2	1	1	5	1	1	2	2	2	3	1	1	1	1
9712	7	8	1	11	1	#NULL!	2	3	4	1	1	4	1	6	2	0	4	4	3	2	5	2	0	3	1	3	1	3	1	1
10724	7	1	2	11	2	2	6	3	3	1	1	5	2	2	2	0	2	1	1	5	1	3	2	2	2	3	1	2	1	1
11849	7	3	2	11	2	2	6	3	2	3	2	4	9	6	2	0	3	2	1	5	5	2	0	1	1	3	1	0	2	1
11852	7	5	2	11	2	1	2	3	2	2	2	3	1	1	2	0	3	1	2	2	1	1	2	1	2	3	1	2	1	1
13944	7	7	2	11	2	3	1	3	1	3	1	4	2	2	9	0	#NULL!	#NULL!	2	1	1	#NULL!	2	2	2	3	1	0	2	1
13948	7	1	2	11	2	2	2	3	1	2	2	4	9	2	2	0	2	2	3	2	1	2	3	3	#NULL!	3	1	2	1	1
7884	7	7	1	11	2	1	1	4	#NULL!	#NULL!	#NULL!	#NULL!	#NULL!	1	9	#NULL!	4	3	4	1	1	2	3	2	2	2	0	2	#NULL!	#NULL!
7885	7	4	2	11	1	#NULL!	1	4	#NULL!	#NULL!	#NULL!	#NULL!	#NULL!	3	2	0	3	3	3	1	2	2	2	2	3	2	0	2	#NULL!	#NULL!
7888	7	4	1	11	2	2	2	4	#NULL!	#NULL!	#NULL!	#NULL!	#NULL!	6	2	0	2	2	2	2	5	1	0	2	2	2	0	1	#NULL!	#NULL!
7890	7	4	1	11	1	#NULL!	1	4	#NULL!	#NULL!	#NULL!	#NULL!	#NULL!	2	2	0	3	2	3	1	1	1	2	2	2	2	0	2	#NULL!	#NULL!
7891	7	8	1	11	2	2	1	4	#NULL!	#NULL!	#NULL!	#NULL!	#NULL!	1	2	0	3	2	3	1	1	2	1	2	2	2	0	2	#NULL!	#NULL!
7892	7	1	2	11	2	2	1	4	#NULL!	#NULL!	#NULL!	#NULL!	#NULL!	2	2	0	3	2	3	1	1	2	2	2	2	2	0	1	#NULL!	#NULL!
7900	7	1	1	11	2	2	1	4	#NULL!	#NULL!	#NULL!	#NULL!	#NULL!	2	2	0	1	2	1	1	1	3	2	2	3	2	0	2	#NULL!	#NULL!
7907	7	8	1	11	2	2	1	4	#NULL!	#NULL!	#NULL!	#NULL!	#NULL!	6	2	0	2	1	2	1	5	2	0	2	2	2	0	1	#NULL!	#NULL!
10721	7	3	1	11	2	2	1	2	3	2	1	3	1	2	2	0	2	2	2	1	1	1	2	2	3	2	1	2	1	1
11848	7	4	1	11	2	1	2	3	2	3	3	4	4	1	2	0	2	1	2	2	1	1	0	1	1	2	1	0	2	2
13942	7	1	1	11	2	2	2	3	1	3	3	4	2	1	1	0	1	1	1	2	1	1	2	3	1	2	1	1	2	2
7878	7	5	2	11	1	#NULL!	2	4	#NULL!	#NULL!	#NULL!	#NULL!	#NULL!	2	2	0	4	4	4	2	1	2	0	2	2	1	0	1	#NULL!	#NULL!
7879	7	5	1	11	1	#NULL!	1	4	#NULL!	#NULL!	#NULL!	#NULL!	#NULL!	1	9	0	4	4	4	1	1	2	2	2	2	1	0	1	#NULL!	#NULL!
7880	7	1	1	11	1	#NULL!	1	4	#NULL!	#NULL!	#NULL!	#NULL!	#NULL!	1	2	0	4	4	4	1	1	2	0	#NULL!	2	1	0	1	#NULL!	#NULL!
7881	7	5	2	11	1	#NULL!	1	4	#NULL!	#NULL!	#NULL!	#NULL!	#NULL!	2	2	0	4	4	4	1	1	2	1	2	2	1	0	1	#NULL!	#NULL!
7882	7	4	1	11	1	#NULL!	1	4	#NULL!	#NULL!	#NULL!	#NULL!	#NULL!	1	2	0	4	4	2	1	1	2	0	1	#NULL!	1	0	0	#NULL!	#NULL!
7883	7	7	1	11	1	#NULL!	1	4	#NULL!	#NULL!	#NULL!	#NULL!	#NULL!	1	2	0	4	4	2	1	1	2	2	2	2	1	0	0	#NULL!	#NULL!
7886	7	7	2	11	2	2	1	4	#NULL!	#NULL!	#NULL!	#NULL!	#NULL!	2	2	0	2	3	3	1	1	2	1	3	3	1	0	2	#NULL!	#NULL!
7887	7	1	2	11	2	2	9	4	#NULL!	#NULL!	#NULL!	#NULL!	#NULL!	2	2	0	2	2	2	#NULL!	1	2	1	2	2	1	0	0	#NULL!	#NULL!
7894	7	1	1	11	1	#NULL!	1	4	#NULL!	#NULL!	#NULL!	#NULL!	#NULL!	1	2	0	2	2	2	1	1	2	1	3	#NULL!	1	0	2	#NULL!	#NULL!
7895	7	2	2	11	2	2	1	4	#NULL!	#NULL!	#NULL!	#NULL!	#NULL!	2	2	0	2	2	2	1	1	3	0	2	2	1	0	2	#NULL!	#NULL!
7896	7	7	1	11	2	1	1	4	#NULL!	#NULL!	#NULL!	#NULL!	#NULL!	3	2	0	2	2	2	1	2	1	1	3	3	1	0	2	#NULL!	#NULL!
7897	7	7	1	11	2	2	1	4	#NULL!	#NULL!	#NULL!	#NULL!	#NULL!	2	9	0	2	2	2	1	1	2	2	#NULL!	2	1	0	1	#NULL!	#NULL!
7898	7	8	1	11	2	1	1	4	#NULL!	#NULL!	#NULL!	#NULL!	#NULL!	1	1	0	2	2	2	1	1	1	2	2	2	1	0	1	#NULL!	#NULL!
7901	7	7	2	11	2	1	1	4	#NULL!	#NULL!	#NULL!	#NULL!	#NULL!	1	2	0	1	2	2	1	1	1	2	3	3	1	0	2	#NULL!	#NULL!
7902	7	5	1	11	2	2	1	4	#NULL!	#NULL!	#NULL!	#NULL!	#NULL!	1	2	0	1	2	2	1	1	2	2	2	2	1	0	1	#NULL!	#NULL!
7904	7	5	1	11	2	3	1	4	#NULL!	#NULL!	#NULL!	#NULL!	#NULL!	1	2	0	3	1	1	1	1	2	1	2	2	1	0	1	#NULL!	#NULL!
7908	7	15	1	11	2	2	1	4	#NULL!	#NULL!	#NULL!	#NULL!	#NULL!	2	2	0	2	1	1	1	1	3	2	2	3	1	0	2	#NULL!	#NULL!
7909	7	1	1	11	2	3	1	4	#NULL!	#NULL!	#NULL!	#NULL!	#NULL!	1	2	0	2	1	2	1	1	2	1	2	#NULL!	1	0	2	#NULL!	#NULL!
7910	7	1	1	11	2	2	1	4	#NULL!	#NULL!	#NULL!	#NULL!	#NULL!	1	2	0	2	1	2	1	1	3	2	2	2	1	0	1	#NULL!	#NULL!
7911	7	1	1	11	2	2	1	4	#NULL!	#NULL!	#NULL!	#NULL!	#NULL!	6	2	0	1	1	1	1	5	3	2	2	3	1	0	1	#NULL!	#NULL!
7912	7	8	1	11	2	1	1	4	#NULL!	#NULL!	#NULL!	#NULL!	#NULL!	6	2	0	1	1	2	1	5	#NULL!	2	2	2	1	0	1	#NULL!	#NULL!
7913	7	8	2	11	2	1	1	4	#NULL!	#NULL!	#NULL!	#NULL!	#NULL!	2	2	0	1	1	1	1	1	3	2	2	3	1	0	0	#NULL!	#NULL!
9709	7	4	1	11	2	2	3	1	4	2	1	4	9	2	2	0	2	2	2	3	1	1	0	2	2	1	1	0	1	1
9710	7	8	2	11	2	2	3	1	4	1	3	4	1	9	2	0	2	1	1	3	#NULL!	1	0	2	2	1	1	0	1	2
10719	7	1	1	11	2	2	1	1	3	2	2	4	2	2	2	0	2	1	1	1	1	3	0	3	2	1	1	1	1	1
10720	7	8	1	11	2	1	1	3	3	2	1	1	1	6	2	0	3	4	3	1	5	1	2	2	2	1	1	1	1	1
10722	7	1	2	11	2	2	1	1	3	2	1	5	9	6	2	0	3	2	2	1	5	#NULL!	2	1	#NULL!	1	1	2	1	1
10723	7	1	2	11	2	2	1	1	3	2	1	4	9	1	2	0	2	2	2	1	1	#NULL!	0	2	2	1	1	1	1	1
10725	7	2	2	11	2	2	2	1	3	1	1	4	3	2	2	0	1	1	1	2	1	2	1	2	2	1	1	1	1	1
11850	7	1	2	11	2	2	2	1	2	3	1	3	1	2	2	0	2	2	2	2	1	3	1	2	2	1	1	1	2	1
11851	7	8	1	11	2	2	1	1	2	2	5	5	4	1	9	0	2	2	2	1	1	2	2	2	2	1	1	0	1	4
11853	7	1	2	11	2	2	2	1	2	1	2	4	1	2	2	0	2	1	1	2	1	3	1	2	2	1	1	2	1	1
13941	7	7	1	11	2	1	1	1	1	3	4	5	4	2	2	0	1	1	2	1	1	1	2	2	2	1	1	1	2	3
13943	7	7	1	11	2	1	2	1	1	3	3	3	9	2	2	0	3	2	2	2	1	2	0	2	2	1	1	1	2	2
13945	7	3	2	11	2	3	1	1	1	3	1	2	1	1	2	0	2	2	2	1	1	1	0	2	2	1	1	1	2	1
13946	7	8	1	11	2	1	1	1	1	3	1	1	1	1	9	0	2	1	1	1	1	1	0	#NULL!	2	1	1	2	2	1
13947	7	4	2	11	2	1	1	1	1	2	3	3	2	6	2	0	2	2	2	1	5	2	2	2	2	1	1	1	1	2
13949	7	1	2	11	2	2	2	1	1	1	1	3	9	1	2	0	2	2	2	2	1	3	2	2	2	1	1	1	1	1
13950	7	1	2	11	2	2	1	1	1	1	1	3	1	2	2	0	2	1	1	1	1	2	2	2	2	1	1	2	1	1
9670	9	4	2	12	2	3	1	3	4	2	1	4	2	2	2	0	4	2	2	1	1	2	0	1	2	6	1	3	1	1
7773	9	5	2	12	2	1	1	4	#NULL!	#NULL!	#NULL!	#NULL!	#NULL!	1	2	0	2	2	2	1	1	1	0	2	2	1	0	0	#NULL!	#NULL!
7717	8	2	2	12	2	3	1	4	#NULL!	#NULL!	#NULL!	#NULL!	#NULL!	2	2	0	2	2	2	1	1	1	0	1	1	#NULL!	0	0	#NULL!	#NULL!
7470	8	2	2	12	2	2	3	4	#NULL!	#NULL!	#NULL!	#NULL!	#NULL!	2	2	0	#NULL!	#NULL!	2	3	1	#NULL!	0	2	1	5	0	1	#NULL!	#NULL!
11836	8	3	1	12	2	2	6	3	2	2	1	4	3	2	2	0	2	1	3	5	1	2	2	1	2	5	1	0	1	1
7471	8	2	2	12	2	2	2	4	#NULL!	#NULL!	#NULL!	#NULL!	#NULL!	2	2	0	#NULL!	#NULL!	#NULL!	2	1	#NULL!	2	2	2	3	0	1	#NULL!	#NULL!
7532	8	8	2	12	1	#NULL!	2	4	#NULL!	#NULL!	#NULL!	#NULL!	#NULL!	2	2	#NULL!	4	3	4	2	1	1	1	2	1	3	0	1	#NULL!	#NULL!
7816	8	3	1	12	2	2	2	4	#NULL!	#NULL!	#NULL!	#NULL!	#NULL!	1	2	0	2	1	1	2	1	2	2	2	2	3	0	1	#NULL!	#NULL!
7817	8	1	1	12	2	1	2	4	#NULL!	#NULL!	#NULL!	#NULL!	#NULL!	1	2	0	2	1	3	2	1	1	0	1	1	3	0	0	#NULL!	#NULL!
9664	8	6	1	12	2	2	2	3	4	2	3	4	2	3	2	0	2	2	1	2	2	2	2	2	2	3	1	3	1	2
9669	8	10	1	12	2	2	6	3	4	2	1	4	2	1	2	0	2	2	1	5	1	2	1	2	3	3	1	1	1	1
9672	8	1	2	12	2	2	4	2	4	2	1	1	4	1	2	0	2	1	3	2	1	1	1	2	2	3	1	1	1	1
9689	8	6	2	12	2	2	2	3	4	1	1	4	2	1	1	0	2	1	2	2	1	2	1	3	2	3	1	1	1	1
9690	8	5	1	12	2	2	2	3	4	1	1	4	2	2	2	0	2	1	2	2	1	#NULL!	0	2	2	3	1	0	1	1
9693	8	5	2	12	2	2	6	3	4	1	1	4	1	4	2	0	2	2	1	5	3	2	2	2	2	3	1	3	1	1
10677	8	5	1	12	2	2	1	3	3	3	2	3	2	3	1	0	1	1	1	1	2	2	1	2	2	3	1	1	2	1
10681	8	5	2	12	2	2	5	3	3	3	1	4	2	2	2	0	2	2	2	4	1	2	0	2	2	3	1	1	2	1
10682	8	5	2	12	2	2	1	3	3	3	1	5	1	2	2	0	2	2	1	1	1	1	1	2	1	3	1	1	2	1
10704	8	2	1	12	2	3	6	3	3	2	1	4	1	6	2	0	3	4	1	5	5	2	2	#NULL!	2	3	1	3	1	1
10717	8	6	2	12	2	2	2	3	3	1	1	1	1	1	2	0	2	2	1	2	1	2	2	2	1	3	1	1	1	1
13879	8	5	1	12	2	2	1	3	1	3	1	4	3	9	2	0	2	2	1	1	#NULL!	2	0	2	2	3	1	2	2	1
13884	8	1	2	12	2	2	6	3	1	3	1	2	1	2	2	0	2	2	2	5	1	2	2	2	2	3	1	2	2	1
7652	8	1	1	12	1	#NULL!	2	4	#NULL!	#NULL!	#NULL!	#NULL!	#NULL!	1	1	0	2	2	2	2	1	1	0	2	2	2	0	0	#NULL!	#NULL!
7693	8	2	1	12	2	4	1	4	#NULL!	#NULL!	#NULL!	#NULL!	#NULL!	2	1	0	3	2	1	1	1	1	0	2	2	2	0	0	#NULL!	#NULL!
7836	8	3	1	12	2	2	1	4	#NULL!	#NULL!	#NULL!	#NULL!	#NULL!	2	2	0	3	1	3	1	1	1	2	1	#NULL!	2	0	1	#NULL!	#NULL!
11843	8	6	1	12	2	1	5	1	2	2	1	1	2	2	2	1	3	1	2	4	1	2	2	3	3	2	1	2	1	1
13912	8	1	1	12	2	1	1	3	1	2	1	1	4	6	2	0	2	2	2	1	5	2	1	#NULL!	2	2	1	1	1	1
7482	8	7	2	12	1	#NULL!	4	4	#NULL!	#NULL!	#NULL!	#NULL!	#NULL!	2	2	0	4	4	4	2	1	3	0	2	2	1	0	1	#NULL!	#NULL!
7492	8	12	2	12	1	#NULL!	2	4	#NULL!	#NULL!	#NULL!	#NULL!	#NULL!	9	2	0	4	4	4	2	#NULL!	#NULL!	0	3	3	1	0	1	#NULL!	#NULL!
7503	8	1	1	12	1	#NULL!	1	4	#NULL!	#NULL!	#NULL!	#NULL!	#NULL!	1	1	0	4	4	4	1	1	2	0	1	1	1	0	0	#NULL!	#NULL!
7513	8	11	1	12	1	#NULL!	1	4	#NULL!	#NULL!	#NULL!	#NULL!	#NULL!	9	2	0	4	4	4	1	#NULL!	1	2	2	2	1	0	0	#NULL!	#NULL!
7517	8	1	2	12	2	1	1	4	#NULL!	#NULL!	#NULL!	#NULL!	#NULL!	2	2	0	3	4	4	1	1	2	0	2	2	1	0	1	#NULL!	#NULL!
7546	8	2	2	12	2	3	2	4	#NULL!	#NULL!	#NULL!	#NULL!	#NULL!	2	2	0	3	3	3	2	1	2	1	2	2	1	0	1	#NULL!	#NULL!
7579	8	1	1	12	2	1	1	4	#NULL!	#NULL!	#NULL!	#NULL!	#NULL!	2	2	0	3	3	3	1	1	2	2	2	2	1	0	1	#NULL!	#NULL!
7597	8	3	2	12	2	2	1	4	#NULL!	#NULL!	#NULL!	#NULL!	#NULL!	1	2	0	2	3	3	1	1	2	2	2	2	1	0	1	#NULL!	#NULL!
7598	8	2	2	12	2	2	1	4	#NULL!	#NULL!	#NULL!	#NULL!	#NULL!	6	2	0	2	3	3	1	5	2	2	2	2	1	0	1	#NULL!	#NULL!
7599	8	1	1	12	2	1	1	4	#NULL!	#NULL!	#NULL!	#NULL!	#NULL!	1	2	0	2	3	3	1	1	2	2	2	2	1	0	1	#NULL!	#NULL!
7600	8	3	1	12	2	2	1	4	#NULL!	#NULL!	#NULL!	#NULL!	#NULL!	1	2	0	2	3	3	1	1	1	2	3	2	1	0	1	#NULL!	#NULL!
7632	8	1	1	12	1	#NULL!	3	4	#NULL!	#NULL!	#NULL!	#NULL!	#NULL!	2	2	0	#NULL!	2	2	3	1	2	0	2	1	1	0	1	#NULL!	#NULL!
7641	8	5	2	12	1	#NULL!	2	4	#NULL!	#NULL!	#NULL!	#NULL!	#NULL!	2	2	0	3	2	3	2	1	2	0	2	3	1	0	2	#NULL!	#NULL!
7658	8	3	1	12	1	#NULL!	2	4	#NULL!	#NULL!	#NULL!	#NULL!	#NULL!	1	2	0	2	2	2	2	1	3	3	3	#NULL!	1	0	3	#NULL!	#NULL!
7667	8	1	1	12	2	1	2	4	#NULL!	#NULL!	#NULL!	#NULL!	#NULL!	2	1	0	2	2	2	2	1	2	0	2	2	1	0	0	#NULL!	#NULL!
7699	8	2	2	12	2	2	1	4	#NULL!	#NULL!	#NULL!	#NULL!	#NULL!	2	2	0	3	2	2	1	1	#NULL!	2	#NULL!	#NULL!	1	0	1	#NULL!	#NULL!
7701	8	1	1	12	2	2	1	4	#NULL!	#NULL!	#NULL!	#NULL!	#NULL!	9	9	0	3	2	3	1	#NULL!	1	0	2	3	1	0	1	#NULL!	#NULL!
7702	8	2	2	12	1	#NULL!	1	4	#NULL!	#NULL!	#NULL!	#NULL!	#NULL!	2	2	0	3	2	3	1	1	2	1	2	2	1	0	0	#NULL!	#NULL!
7735	8	4	1	12	2	2	1	4	#NULL!	#NULL!	#NULL!	#NULL!	#NULL!	1	2	0	2	2	2	1	1	2	2	2	3	1	0	3	#NULL!	#NULL!
7736	8	2	2	12	2	2	1	4	#NULL!	#NULL!	#NULL!	#NULL!	#NULL!	6	2	0	2	2	2	1	5	2	2	2	2	1	0	2	#NULL!	#NULL!
7738	8	5	1	12	1	#NULL!	1	4	#NULL!	#NULL!	#NULL!	#NULL!	#NULL!	1	2	0	2	2	2	1	1	2	2	2	2	1	0	2	#NULL!	#NULL!
7740	8	5	2	12	2	2	1	4	#NULL!	#NULL!	#NULL!	#NULL!	#NULL!	2	1	0	2	2	2	1	1	2	1	2	2	1	0	2	#NULL!	#NULL!
7744	8	2	1	12	2	2	1	4	#NULL!	#NULL!	#NULL!	#NULL!	#NULL!	2	2	0	2	2	2	1	1	1	2	2	1	1	0	1	#NULL!	#NULL!
7746	8	3	1	12	2	2	1	4	#NULL!	#NULL!	#NULL!	#NULL!	#NULL!	2	9	0	2	2	2	1	1	2	0	2	2	1	0	1	#NULL!	#NULL!
7753	8	6	1	12	2	2	1	4	#NULL!	#NULL!	#NULL!	#NULL!	#NULL!	1	1	0	2	2	2	1	1	2	0	2	2	1	0	0	#NULL!	#NULL!
7755	8	5	1	12	2	1	1	4	#NULL!	#NULL!	#NULL!	#NULL!	#NULL!	2	2	0	2	2	2	1	1	2	1	2	2	1	0	0	#NULL!	#NULL!
7757	8	2	1	12	2	2	1	4	#NULL!	#NULL!	#NULL!	#NULL!	#NULL!	2	2	0	2	2	2	1	1	#NULL!	1	2	2	1	0	0	#NULL!	#NULL!
7759	8	2	1	12	2	2	1	4	#NULL!	#NULL!	#NULL!	#NULL!	#NULL!	2	2	0	2	2	2	1	1	#NULL!	2	2	2	1	0	0	#NULL!	#NULL!
7760	8	3	1	12	2	2	1	4	#NULL!	#NULL!	#NULL!	#NULL!	#NULL!	1	2	0	2	2	2	1	1	1	2	1	2	1	0	0	#NULL!	#NULL!
7761	8	1	2	12	2	3	1	4	#NULL!	#NULL!	#NULL!	#NULL!	#NULL!	2	2	0	2	2	2	1	1	2	3	2	3	1	0	0	#NULL!	#NULL!
7806	8	2	1	12	2	2	3	4	#NULL!	#NULL!	#NULL!	#NULL!	#NULL!	9	2	0	1	1	1	3	#NULL!	#NULL!	2	2	1	1	0	1	#NULL!	#NULL!
7851	8	2	1	12	2	9	1	4	#NULL!	#NULL!	#NULL!	#NULL!	#NULL!	1	2	0	2	1	1	1	1	2	2	3	2	1	0	3	#NULL!	#NULL!
7873	8	7	1	12	2	2	1	4	#NULL!	#NULL!	#NULL!	#NULL!	#NULL!	1	2	0	1	1	1	1	1	2	2	3	2	1	0	0	#NULL!	#NULL!
8035	8	2	2	12	2	2	1	1	9	9	1	1	9	9	1	0	2	3	3	1	#NULL!	1	0	#NULL!	#NULL!	1	1	0	#NULL!	1
9668	8	12	1	12	2	2	2	1	4	2	2	3	1	1	2	0	4	2	2	2	1	2	2	2	#NULL!	1	1	2	1	1
9698	8	5	1	12	1	#NULL!	1	1	4	1	1	1	9	2	2	0	4	1	1	1	1	2	0	1	2	1	1	0	1	1
9699	8	6	2	12	2	2	1	1	4	1	1	4	4	2	2	0	1	1	1	1	1	2	2	2	2	1	1	0	1	1
10680	8	2	1	12	2	3	1	3	3	3	1	1	4	6	2	0	3	2	2	1	5	2	1	2	2	1	1	0	2	1
10685	8	2	1	12	2	2	1	1	3	3	1	4	1	2	2	0	3	1	1	1	1	2	3	2	2	1	1	1	2	1
10689	8	1	1	12	1	#NULL!	1	1	3	2	4	4	1	2	2	0	2	2	2	1	1	2	2	2	3	1	1	1	1	3
10708	8	6	1	12	2	2	1	1	3	2	1	4	3	1	2	0	2	2	2	1	1	1	1	#NULL!	1	1	1	1	1	1
11829	8	7	1	12	2	2	1	3	2	2	9	9	9	2	9	0	3	2	2	1	1	1	0	2	2	1	1	0	1	#NULL!
13898	8	2	2	12	2	1	4	1	1	3	1	2	1	2	2	0	2	2	2	2	1	2	2	2	2	1	1	2	2	1
13918	8	5	2	12	2	2	2	1	1	2	1	3	3	1	2	0	2	2	2	2	1	1	0	3	#NULL!	1	1	0	1	1
13926	8	6	1	12	2	2	1	1	1	2	1	4	1	1	2	0	3	3	3	1	1	2	0	2	2	1	1	1	1	1
7472	7	7	1	12	2	1	1	4	#NULL!	#NULL!	#NULL!	#NULL!	#NULL!	5	2	0	#NULL!	#NULL!	#NULL!	1	4	#NULL!	3	3	3	#NULL!	0	3	#NULL!	#NULL!
7473	7	3	2	12	2	3	1	4	#NULL!	#NULL!	#NULL!	#NULL!	#NULL!	1	2	#NULL!	#NULL!	#NULL!	#NULL!	1	1	#NULL!	2	2	3	#NULL!	0	2	#NULL!	#NULL!
7594	7	7	2	12	2	2	1	4	#NULL!	#NULL!	#NULL!	#NULL!	#NULL!	9	2	0	2	3	#NULL!	1	#NULL!	2	2	3	3	#NULL!	0	2	#NULL!	#NULL!
7611	7	7	1	12	2	2	1	4	#NULL!	#NULL!	#NULL!	#NULL!	#NULL!	1	2	0	1	3	#NULL!	1	1	2	0	2	3	#NULL!	0	0	#NULL!	#NULL!
7620	7	7	2	12	2	2	4	4	#NULL!	#NULL!	#NULL!	#NULL!	#NULL!	9	9	0	2	2	#NULL!	2	#NULL!	#NULL!	2	2	1	#NULL!	0	1	#NULL!	#NULL!
7690	7	1	1	12	2	3	1	4	#NULL!	#NULL!	#NULL!	#NULL!	#NULL!	9	9	0	3	2	#NULL!	1	#NULL!	#NULL!	0	2	2	#NULL!	0	0	#NULL!	#NULL!
7715	7	7	1	12	2	1	1	4	#NULL!	#NULL!	#NULL!	#NULL!	#NULL!	6	2	0	2	2	2	1	5	1	2	2	1	#NULL!	0	1	#NULL!	#NULL!
7716	7	7	2	12	2	1	1	4	#NULL!	#NULL!	#NULL!	#NULL!	#NULL!	9	2	0	2	2	2	1	#NULL!	2	2	2	2	#NULL!	0	0	#NULL!	#NULL!
7718	7	4	2	12	2	2	1	4	#NULL!	#NULL!	#NULL!	#NULL!	#NULL!	9	9	0	2	2	#NULL!	1	#NULL!	#NULL!	1	2	2	#NULL!	0	3	#NULL!	#NULL!
7813	7	8	2	12	2	1	2	4	#NULL!	#NULL!	#NULL!	#NULL!	#NULL!	9	9	0	2	1	#NULL!	2	#NULL!	#NULL!	2	3	2	#NULL!	0	1	#NULL!	#NULL!
7814	7	7	1	12	2	2	2	4	#NULL!	#NULL!	#NULL!	#NULL!	#NULL!	2	1	0	2	1	#NULL!	2	1	3	0	2	#NULL!	#NULL!	0	0	#NULL!	#NULL!
7691	7	3	2	12	2	2	1	4	#NULL!	#NULL!	#NULL!	#NULL!	#NULL!	1	2	0	3	2	3	1	1	2	2	1	2	6	0	1	#NULL!	#NULL!
7815	7	3	1	12	1	#NULL!	2	4	#NULL!	#NULL!	#NULL!	#NULL!	#NULL!	2	2	0	2	1	1	2	1	2	0	2	1	6	0	1	#NULL!	#NULL!
13870	7	18	2	12	2	2	1	3	1	3	3	3	1	1	2	0	1	1	2	1	1	2	1	2	1	6	1	1	2	2
7719	7	5	2	12	2	2	1	4	#NULL!	#NULL!	#NULL!	#NULL!	#NULL!	1	2	0	2	2	4	1	1	1	0	2	2	5	0	1	#NULL!	#NULL!
7799	7	4	1	12	1	#NULL!	6	4	#NULL!	#NULL!	#NULL!	#NULL!	#NULL!	1	2	0	2	1	4	5	1	2	2	2	3	5	0	1	#NULL!	#NULL!
7808	7	1	1	12	1	#NULL!	2	4	#NULL!	#NULL!	#NULL!	#NULL!	#NULL!	2	2	0	4	1	1	2	1	#NULL!	0	2	1	5	0	0	#NULL!	#NULL!
9663	7	1	2	12	1	#NULL!	4	3	4	3	1	4	3	1	2	0	3	1	2	2	1	1	0	2	1	5	1	0	2	1
10711	7	3	1	12	1	#NULL!	2	3	3	1	5	5	9	9	9	0	2	2	2	2	#NULL!	2	2	3	2	5	1	2	1	4
10716	7	3	1	12	2	2	1	3	3	1	1	4	2	1	9	0	2	2	4	1	1	1	2	2	2	5	1	2	1	1
13868	7	4	1	12	2	2	6	3	1	4	1	2	1	2	2	0	3	2	2	5	1	3	1	2	2	5	1	1	3	1
13932	7	1	1	12	1	#NULL!	3	3	1	1	1	4	4	6	2	0	2	1	2	3	5	#NULL!	2	2	1	5	1	2	1	1
9687	7	1	1	12	2	3	1	3	4	1	1	4	9	3	2	0	2	2	3	1	2	1	2	2	2	4	1	2	1	1
7469	7	5	2	12	2	2	6	4	#NULL!	#NULL!	#NULL!	#NULL!	#NULL!	3	9	0	#NULL!	#NULL!	2	5	2	#NULL!	0	2	2	3	0	2	#NULL!	#NULL!
7486	7	4	1	12	1	#NULL!	2	4	#NULL!	#NULL!	#NULL!	#NULL!	#NULL!	1	2	0	4	4	4	2	1	2	2	2	2	3	0	1	#NULL!	#NULL!
7524	7	3	2	12	2	1	6	4	#NULL!	#NULL!	#NULL!	#NULL!	#NULL!	2	2	0	4	3	3	5	1	1	2	1	2	3	0	1	#NULL!	#NULL!
7527	7	11	2	12	2	2	4	4	#NULL!	#NULL!	#NULL!	#NULL!	#NULL!	2	2	1	3	3	2	2	1	#NULL!	0	2	2	3	0	0	#NULL!	#NULL!
7540	7	1	2	12	1	#NULL!	2	4	#NULL!	#NULL!	#NULL!	#NULL!	#NULL!	6	2	0	3	3	1	2	5	1	2	2	3	3	0	2	#NULL!	#NULL!
7541	7	7	1	12	2	2	2	4	#NULL!	#NULL!	#NULL!	#NULL!	#NULL!	6	2	0	3	3	3	2	5	2	0	3	3	3	0	1	#NULL!	#NULL!
7542	7	12	2	12	2	2	2	4	#NULL!	#NULL!	#NULL!	#NULL!	#NULL!	2	2	0	3	3	3	2	1	1	0	2	2	3	0	0	#NULL!	#NULL!
7552	7	1	2	12	2	1	2	4	#NULL!	#NULL!	#NULL!	#NULL!	#NULL!	3	2	0	2	3	1	2	2	#NULL!	0	2	#NULL!	3	0	2	#NULL!	#NULL!
7557	7	3	2	12	2	2	2	4	#NULL!	#NULL!	#NULL!	#NULL!	#NULL!	2	2	0	1	3	2	2	1	2	0	#NULL!	#NULL!	3	0	0	#NULL!	#NULL!
7637	7	7	2	12	2	1	2	4	#NULL!	#NULL!	#NULL!	#NULL!	#NULL!	2	2	0	3	2	2	2	1	1	0	1	2	3	0	0	#NULL!	#NULL!
7638	7	10	2	12	2	2	2	4	#NULL!	#NULL!	#NULL!	#NULL!	#NULL!	2	2	0	3	2	3	2	1	3	0	2	2	3	0	1	#NULL!	#NULL!
7648	7	7	2	12	1	#NULL!	2	4	#NULL!	#NULL!	#NULL!	#NULL!	#NULL!	9	2	0	2	2	1	2	#NULL!	2	0	2	#NULL!	3	0	0	#NULL!	#NULL!
7788	7	13	2	12	2	2	1	4	#NULL!	#NULL!	#NULL!	#NULL!	#NULL!	3	2	0	1	2	2	1	2	1	0	1	2	3	0	0	#NULL!	#NULL!
7789	7	5	1	12	1	#NULL!	1	4	#NULL!	#NULL!	#NULL!	#NULL!	#NULL!	3	9	0	1	2	1	1	2	2	3	2	2	3	0	1	#NULL!	#NULL!
7798	7	5	1	12	1	#NULL!	9	4	#NULL!	#NULL!	#NULL!	#NULL!	#NULL!	9	2	0	1	1	1	#NULL!	#NULL!	1	0	1	1	3	0	1	#NULL!	#NULL!
7801	7	18	2	12	2	1	4	4	#NULL!	#NULL!	#NULL!	#NULL!	#NULL!	1	2	0	1	1	1	2	1	2	1	2	3	3	0	2	#NULL!	#NULL!
7828	7	13	2	12	2	5	2	4	#NULL!	#NULL!	#NULL!	#NULL!	#NULL!	3	2	0	1	1	1	2	2	3	0	2	2	3	0	1	#NULL!	#NULL!
7829	7	3	1	12	2	2	2	4	#NULL!	#NULL!	#NULL!	#NULL!	#NULL!	9	9	0	1	1	1	2	#NULL!	2	3	1	1	3	0	1	#NULL!	#NULL!
7830	7	5	1	12	1	#NULL!	2	4	#NULL!	#NULL!	#NULL!	#NULL!	#NULL!	6	2	0	1	1	1	2	5	2	0	2	2	3	0	0	#NULL!	#NULL!
8033	7	4	1	12	2	2	2	3	9	9	1	4	3	2	2	0	2	2	1	2	1	#NULL!	0	3	2	3	1	0	#NULL!	1
8038	7	3	1	12	2	2	6	3	9	2	1	5	9	3	9	0	2	1	1	5	2	1	0	2	2	3	1	1	1	1
9659	7	1	2	12	2	2	6	3	4	9	1	4	2	2	1	0	#NULL!	2	#NULL!	5	1	2	0	#NULL!	2	3	1	2	#NULL!	1
9662	7	4	2	12	2	2	6	3	4	3	1	1	9	6	9	0	2	2	2	5	5	2	2	2	2	3	1	1	2	1
9666	7	10	2	12	2	4	6	3	4	2	2	4	2	2	2	0	4	4	1	5	1	2	0	2	2	3	1	1	1	1
9674	7	5	1	12	1	#NULL!	6	1	4	2	1	4	1	6	2	0	2	#NULL!	2	5	5	2	1	#NULL!	2	3	1	1	1	1
9675	7	8	1	12	2	2	2	3	4	1	4	5	2	3	9	0	2	2	2	2	2	1	2	2	2	3	1	2	1	3
9676	7	5	1	12	2	3	2	3	4	1	3	4	4	2	2	0	2	2	2	2	1	2	0	1	1	3	1	0	1	2
9677	7	8	2	12	2	1	2	3	4	1	3	3	1	9	9	0	3	2	#NULL!	2	#NULL!	2	0	3	2	3	1	1	1	2
9679	7	3	1	12	2	2	6	3	4	1	2	4	9	1	2	0	1	1	1	5	1	2	0	2	2	3	1	3	1	1
9680	7	3	1	12	2	2	1	3	4	1	2	4	3	2	2	0	2	1	2	1	1	1	2	3	2	3	1	2	1	1
9681	7	4	2	12	2	2	6	3	4	1	2	5	2	9	9	0	2	2	2	5	#NULL!	2	0	2	#NULL!	3	1	1	1	1
9682	7	3	2	12	2	1	6	3	4	1	2	4	1	1	2	0	2	1	2	5	1	2	2	2	2	3	1	1	1	1
9686	7	3	2	12	2	2	6	3	4	1	1	4	9	1	2	0	3	3	3	5	1	1	0	2	2	3	1	1	1	1
9691	7	2	2	12	1	#NULL!	6	3	4	1	1	5	1	2	2	0	2	2	2	5	1	2	0	2	2	3	1	0	1	1
9692	7	4	2	12	2	2	6	3	4	1	1	4	1	1	2	0	3	3	1	5	1	2	0	2	2	3	1	1	1	1
9694	7	4	2	12	2	2	2	3	4	1	1	4	1	2	2	0	2	2	1	2	1	2	0	2	2	3	1	1	1	1
9695	7	10	2	12	2	3	2	3	4	1	1	4	1	6	2	0	2	2	1	2	5	2	0	2	3	3	1	0	1	1
9696	7	4	1	12	2	2	6	3	4	1	1	3	1	1	2	0	2	2	1	5	1	2	2	2	2	3	1	1	1	1
9701	7	15	2	12	1	#NULL!	4	1	4	1	1	3	3	1	2	0	2	3	1	2	1	3	0	1	2	3	1	0	1	1
10676	7	3	1	12	2	2	2	3	3	3	2	4	2	2	9	0	2	2	2	2	1	1	2	2	2	3	1	0	2	1
10687	7	6	2	12	1	#NULL!	6	1	3	3	1	1	1	2	2	0	1	1	2	5	1	2	0	2	1	3	1	1	2	1
10688	7	15	2	12	1	#NULL!	6	3	3	2	5	5	1	2	2	0	2	1	2	5	1	1	0	2	2	3	1	0	1	4
10690	7	1	2	12	1	#NULL!	2	3	3	2	3	4	2	2	1	0	2	2	1	2	1	3	1	2	2	3	1	1	1	2
10691	7	2	2	12	2	2	6	3	3	2	2	4	9	9	2	0	#NULL!	#NULL!	2	5	#NULL!	1	1	2	2	3	1	2	1	1
10697	7	3	1	12	2	2	9	3	3	2	1	4	3	2	1	1	3	1	2	#NULL!	1	2	2	#NULL!	#NULL!	3	1	0	1	1
10698	7	4	1	12	1	#NULL!	1	3	3	2	1	5	2	2	9	0	3	4	2	1	1	2	0	#NULL!	#NULL!	3	1	2	1	1
10699	7	4	1	12	1	#NULL!	2	3	3	2	1	4	2	2	2	0	3	3	1	2	1	2	0	1	2	3	1	0	1	1
10700	7	2	1	12	1	#NULL!	2	3	3	2	1	4	2	2	2	0	1	2	1	2	1	2	2	2	2	3	1	1	1	1
10701	7	1	1	12	2	2	6	3	3	2	1	4	2	2	2	0	2	1	2	5	1	1	2	2	2	3	1	2	1	1
10702	7	8	2	12	2	3	2	3	3	2	1	3	2	2	2	0	3	3	2	2	1	2	1	2	2	3	1	0	1	1
10703	7	1	2	12	2	2	6	3	3	2	1	5	1	2	1	0	2	1	1	5	1	1	0	2	2	3	1	0	1	1
10712	7	7	1	12	1	#NULL!	6	3	3	1	2	5	2	2	2	0	3	3	1	5	1	2	1	2	2	3	1	1	1	1
10715	7	1	2	12	1	#NULL!	2	3	3	1	1	5	2	1	2	0	2	2	1	2	1	1	0	2	#NULL!	3	1	2	1	1
10718	7	7	2	12	2	2	9	1	3	1	1	5	2	6	2	0	4	3	1	#NULL!	5	2	0	2	2	3	1	2	1	1
11806	7	1	1	12	2	2	1	3	2	3	3	4	1	2	2	0	2	2	2	1	1	2	2	2	1	3	1	0	2	2
11811	7	7	2	12	2	1	6	3	2	3	2	5	1	2	2	0	#NULL!	#NULL!	1	5	1	1	0	3	2	3	1	1	2	1
11812	7	3	2	12	2	6	2	3	2	3	2	2	1	1	9	0	2	2	1	2	1	3	0	#NULL!	2	3	1	1	2	1
11814	7	15	2	12	2	2	4	3	2	3	1	5	3	2	2	0	2	2	1	2	1	2	0	3	3	3	1	2	2	1
11815	7	4	1	12	2	2	9	3	2	3	1	5	2	2	2	0	#NULL!	#NULL!	3	#NULL!	1	2	0	2	1	3	1	1	2	1
11817	7	15	1	12	1	#NULL!	6	3	2	3	1	4	1	1	2	0	2	2	2	5	1	2	2	2	2	3	1	2	2	1
11818	7	6	2	12	2	3	2	3	2	3	1	3	1	1	2	0	3	3	2	2	1	1	0	2	2	3	1	0	2	1
11819	7	1	1	12	1	#NULL!	2	2	2	3	1	5	3	1	2	0	3	2	1	2	1	3	0	1	#NULL!	3	1	1	2	1
11821	7	7	2	12	2	1	2	2	2	3	1	4	2	9	2	0	#NULL!	#NULL!	#NULL!	2	#NULL!	1	0	2	1	3	1	1	2	1
11828	7	15	2	12	2	2	2	1	2	3	1	4	2	2	2	0	2	2	1	2	1	3	2	3	2	3	1	3	2	1
11831	7	7	1	12	2	2	1	3	2	2	3	5	2	2	2	0	1	2	1	1	1	3	2	2	3	3	1	1	1	2
11833	7	9	1	12	2	2	2	2	2	2	2	5	1	1	2	0	2	2	1	2	1	2	2	2	2	3	1	1	1	1
11837	7	17	2	12	2	2	2	3	2	2	1	5	1	1	2	0	2	1	2	2	1	1	1	2	3	3	1	2	1	1
11844	7	4	1	12	2	1	2	3	2	1	5	5	2	1	2	0	2	1	1	2	1	1	2	#NULL!	2	3	1	2	1	4
11845	7	1	2	12	1	#NULL!	2	3	2	1	1	5	2	1	2	0	2	2	1	2	1	3	2	2	#NULL!	3	1	1	1	1
13866	7	1	1	12	2	2	1	3	1	4	1	2	9	2	9	0	1	1	2	1	1	2	0	2	#NULL!	3	1	1	3	1
13867	7	5	2	12	1	#NULL!	2	3	1	4	1	3	4	1	2	0	1	2	1	2	1	1	0	1	2	3	1	1	3	1
13872	7	5	1	12	1	#NULL!	3	1	1	3	3	5	2	2	2	0	2	1	2	3	1	2	0	2	3	3	1	2	2	2
13874	7	13	1	12	2	2	2	3	1	3	2	5	3	6	2	0	2	2	2	2	5	3	2	3	2	3	1	1	2	1
13877	7	2	2	12	1	#NULL!	2	3	1	3	1	1	9	1	2	0	2	2	2	2	1	1	0	2	2	3	1	1	2	1
13878	7	4	1	12	2	2	2	3	1	3	1	4	3	1	2	0	2	2	2	2	1	1	3	2	1	3	1	2	2	1
13880	7	17	1	12	2	2	1	3	1	3	1	5	2	1	2	0	2	1	1	1	1	2	2	2	2	3	1	1	2	1
13881	7	18	2	12	2	2	2	3	1	3	1	4	1	1	2	0	2	2	2	2	1	1	3	3	2	3	1	2	2	1
13882	7	3	1	12	2	2	2	3	1	3	1	4	1	3	2	0	3	1	3	2	2	2	1	#NULL!	2	3	1	0	2	1
13901	7	3	2	12	2	2	6	3	1	2	5	5	9	1	9	0	2	2	1	5	1	1	0	2	2	3	1	1	1	4
13902	7	5	2	12	2	2	2	2	1	2	4	5	2	2	1	#NULL!	1	2	#NULL!	2	1	2	0	1	2	3	1	0	1	3
13909	7	4	2	12	1	#NULL!	2	1	1	2	2	2	2	1	2	0	3	3	2	2	1	2	0	1	1	3	1	0	1	1
13911	7	7	1	12	2	2	2	3	1	2	1	4	4	2	2	0	2	2	1	2	1	1	2	#NULL!	2	3	1	3	1	1
13913	7	1	2	12	2	1	1	3	1	2	1	5	3	2	2	0	1	2	1	1	1	#NULL!	0	2	2	3	1	1	1	1
13914	7	5	1	12	2	1	4	3	1	2	1	5	1	3	9	0	3	1	#NULL!	2	2	3	2	2	2	3	1	0	1	1
13929	7	3	2	12	2	2	6	3	1	1	5	5	2	2	2	0	3	1	2	5	1	2	0	2	3	3	1	1	1	4
13931	7	4	1	12	2	2	1	3	1	1	1	4	4	3	9	0	2	2	2	1	2	1	0	2	1	3	1	0	1	1
13933	7	5	1	12	2	2	1	3	1	1	1	4	4	9	9	0	2	1	2	1	#NULL!	1	2	2	2	3	1	2	1	1
13934	7	3	2	12	2	2	6	3	1	1	1	5	3	2	2	0	2	2	1	5	1	2	0	2	3	3	1	1	1	1
13936	7	1	1	12	2	3	6	3	1	1	1	2	1	2	2	0	1	2	1	5	1	1	0	2	#NULL!	3	1	0	1	1
7474	7	7	1	12	2	1	1	4	#NULL!	#NULL!	#NULL!	#NULL!	#NULL!	2	2	0	#NULL!	#NULL!	3	1	1	1	0	#NULL!	2	2	0	1	#NULL!	#NULL!
7479	7	4	2	12	2	1	2	4	#NULL!	#NULL!	#NULL!	#NULL!	#NULL!	1	2	0	4	4	2	2	1	1	0	2	2	2	0	0	#NULL!	#NULL!
7497	7	2	2	12	1	#NULL!	1	4	#NULL!	#NULL!	#NULL!	#NULL!	#NULL!	2	2	0	4	4	4	1	1	1	0	2	2	2	0	0	#NULL!	#NULL!
7514	7	3	1	12	1	#NULL!	1	4	#NULL!	#NULL!	#NULL!	#NULL!	#NULL!	1	1	0	3	4	3	1	1	2	2	2	2	2	0	1	#NULL!	#NULL!
7523	7	1	2	12	2	2	9	4	#NULL!	#NULL!	#NULL!	#NULL!	#NULL!	1	9	0	2	3	1	#NULL!	1	#NULL!	0	2	2	2	0	1	#NULL!	#NULL!
7525	7	10	2	12	2	2	5	4	#NULL!	#NULL!	#NULL!	#NULL!	#NULL!	1	2	0	4	3	4	4	1	2	0	2	2	2	0	1	#NULL!	#NULL!
7553	7	55	1	12	2	3	2	4	#NULL!	#NULL!	#NULL!	#NULL!	#NULL!	1	2	0	2	3	2	2	1	1	3	3	2	2	0	2	#NULL!	#NULL!
7554	7	5	1	12	1	#NULL!	2	4	#NULL!	#NULL!	#NULL!	#NULL!	#NULL!	3	2	0	2	3	2	2	2	1	0	2	2	2	0	0	#NULL!	#NULL!
7618	7	7	2	12	2	2	5	4	#NULL!	#NULL!	#NULL!	#NULL!	#NULL!	2	2	0	3	2	3	4	1	2	2	2	#NULL!	2	0	1	#NULL!	#NULL!
7635	7	3	1	12	2	3	3	4	#NULL!	#NULL!	#NULL!	#NULL!	#NULL!	1	2	0	2	2	1	3	1	3	0	#NULL!	#NULL!	2	0	1	#NULL!	#NULL!
7649	7	#NULL!	1	12	2	2	2	4	#NULL!	#NULL!	#NULL!	#NULL!	#NULL!	2	2	0	2	2	3	2	1	2	2	2	2	2	0	1	#NULL!	#NULL!
7650	7	13	1	12	2	2	2	4	#NULL!	#NULL!	#NULL!	#NULL!	#NULL!	1	2	0	2	2	2	2	1	3	0	2	2	2	0	1	#NULL!	#NULL!
7651	7	4	2	12	2	1	2	4	#NULL!	#NULL!	#NULL!	#NULL!	#NULL!	2	2	0	2	2	2	2	1	2	2	2	2	2	0	0	#NULL!	#NULL!
7677	7	17	1	12	2	1	2	4	#NULL!	#NULL!	#NULL!	#NULL!	#NULL!	5	2	0	1	2	2	2	4	2	3	3	2	2	0	2	#NULL!	#NULL!
7681	7	5	1	12	2	2	1	4	#NULL!	#NULL!	#NULL!	#NULL!	#NULL!	1	2	0	4	2	4	1	1	2	2	1	2	2	0	0	#NULL!	#NULL!
7692	7	7	2	12	1	#NULL!	1	4	#NULL!	#NULL!	#NULL!	#NULL!	#NULL!	1	2	0	3	2	3	1	1	2	0	2	1	2	0	0	#NULL!	#NULL!
7694	7	6	2	12	2	3	1	4	#NULL!	#NULL!	#NULL!	#NULL!	#NULL!	2	2	0	3	2	2	1	1	2	1	2	2	2	0	0	#NULL!	#NULL!
7720	7	15	2	12	2	2	1	4	#NULL!	#NULL!	#NULL!	#NULL!	#NULL!	2	2	1	2	2	2	1	1	2	0	3	2	2	0	2	#NULL!	#NULL!
7721	7	7	1	12	2	1	1	4	#NULL!	#NULL!	#NULL!	#NULL!	#NULL!	1	2	0	2	2	2	1	1	1	0	1	2	2	0	1	#NULL!	#NULL!
7722	7	4	1	12	2	2	1	4	#NULL!	#NULL!	#NULL!	#NULL!	#NULL!	6	2	0	2	2	2	1	5	1	3	2	2	2	0	1	#NULL!	#NULL!
7723	7	4	2	12	2	2	1	4	#NULL!	#NULL!	#NULL!	#NULL!	#NULL!	3	9	0	2	2	2	1	2	1	3	2	2	2	0	3	#NULL!	#NULL!
7724	7	7	2	12	2	3	1	4	#NULL!	#NULL!	#NULL!	#NULL!	#NULL!	2	2	0	2	2	2	1	1	#NULL!	2	2	2	2	0	1	#NULL!	#NULL!
7725	7	6	1	12	1	#NULL!	1	4	#NULL!	#NULL!	#NULL!	#NULL!	#NULL!	2	1	0	2	2	2	1	1	1	1	2	2	2	0	0	#NULL!	#NULL!
7790	7	17	2	12	2	1	1	4	#NULL!	#NULL!	#NULL!	#NULL!	#NULL!	1	2	0	1	2	2	1	1	3	1	3	2	2	0	1	#NULL!	#NULL!
7791	7	1	9	12	2	2	1	4	#NULL!	#NULL!	#NULL!	#NULL!	#NULL!	2	9	#NULL!	1	2	1	1	1	3	3	#NULL!	2	2	0	1	#NULL!	#NULL!
7802	7	13	1	12	2	2	3	4	#NULL!	#NULL!	#NULL!	#NULL!	#NULL!	1	2	0	2	1	2	3	1	2	2	2	2	2	0	2	#NULL!	#NULL!
7803	7	2	2	12	2	2	3	4	#NULL!	#NULL!	#NULL!	#NULL!	#NULL!	2	2	0	2	1	2	3	1	3	0	2	2	2	0	2	#NULL!	#NULL!
7818	7	15	1	12	2	2	2	4	#NULL!	#NULL!	#NULL!	#NULL!	#NULL!	1	2	0	2	1	2	2	1	2	2	3	2	2	0	1	#NULL!	#NULL!
7819	7	17	1	12	2	2	2	4	#NULL!	#NULL!	#NULL!	#NULL!	#NULL!	1	1	0	2	1	2	2	1	1	0	2	2	2	0	0	#NULL!	#NULL!
7820	7	7	2	12	2	2	2	4	#NULL!	#NULL!	#NULL!	#NULL!	#NULL!	1	2	0	2	1	2	2	1	2	2	2	2	2	0	1	#NULL!	#NULL!
7834	7	2	1	12	2	2	1	4	#NULL!	#NULL!	#NULL!	#NULL!	#NULL!	2	2	0	3	1	3	1	1	3	2	2	2	2	0	1	#NULL!	#NULL!
7835	7	7	2	12	2	2	1	4	#NULL!	#NULL!	#NULL!	#NULL!	#NULL!	2	2	0	3	1	3	1	1	#NULL!	2	2	2	2	0	1	#NULL!	#NULL!
7837	7	9	1	12	2	2	1	4	#NULL!	#NULL!	#NULL!	#NULL!	#NULL!	6	2	0	3	1	3	1	5	2	1	2	2	2	0	1	#NULL!	#NULL!
7838	7	11	2	12	2	2	1	4	#NULL!	#NULL!	#NULL!	#NULL!	#NULL!	9	2	0	3	1	3	1	#NULL!	2	0	2	1	2	0	1	#NULL!	#NULL!
7839	7	11	2	12	2	2	1	4	#NULL!	#NULL!	#NULL!	#NULL!	#NULL!	9	2	0	3	1	3	1	#NULL!	2	0	2	1	2	0	1	#NULL!	#NULL!
7843	7	18	1	12	2	2	1	4	#NULL!	#NULL!	#NULL!	#NULL!	#NULL!	6	2	0	2	1	2	1	5	1	1	2	2	2	0	2	#NULL!	#NULL!
7844	7	2	2	12	2	2	1	4	#NULL!	#NULL!	#NULL!	#NULL!	#NULL!	1	2	0	2	1	2	1	1	2	2	2	2	2	0	1	#NULL!	#NULL!
7845	7	7	1	12	2	2	1	4	#NULL!	#NULL!	#NULL!	#NULL!	#NULL!	1	2	0	2	1	2	1	1	2	1	3	2	2	0	0	#NULL!	#NULL!
7846	7	10	1	12	2	2	1	4	#NULL!	#NULL!	#NULL!	#NULL!	#NULL!	2	2	0	2	1	2	1	1	2	3	2	3	2	0	2	#NULL!	#NULL!
7847	7	10	2	12	2	4	1	4	#NULL!	#NULL!	#NULL!	#NULL!	#NULL!	1	2	0	2	1	1	1	1	3	0	1	3	2	0	1	#NULL!	#NULL!
7866	7	18	1	12	2	1	1	4	#NULL!	#NULL!	#NULL!	#NULL!	#NULL!	2	2	0	1	1	1	1	1	2	1	2	2	2	0	1	#NULL!	#NULL!
7867	7	17	1	12	2	1	1	4	#NULL!	#NULL!	#NULL!	#NULL!	#NULL!	3	2	0	1	1	1	1	2	1	2	1	1	2	0	0	#NULL!	#NULL!
7868	7	13	2	12	2	2	1	4	#NULL!	#NULL!	#NULL!	#NULL!	#NULL!	1	2	0	1	1	1	1	1	2	0	1	2	2	0	0	#NULL!	#NULL!
8036	7	99	1	12	2	1	1	1	9	4	3	5	1	1	2	0	2	1	1	1	1	3	3	1	1	2	1	1	3	2
9708	7	3	1	12	1	#NULL!	3	1	4	1	1	1	1	6	2	0	3	4	3	3	5	1	1	2	2	2	1	2	1	1
10692	7	18	1	12	2	2	1	3	3	2	2	3	3	6	2	0	3	2	3	1	5	2	3	2	2	2	1	3	1	1
11820	7	13	2	12	2	2	2	2	2	3	1	5	3	2	2	0	2	2	2	2	1	2	2	2	2	2	1	1	2	1
11822	7	18	2	12	1	#NULL!	1	2	2	3	1	4	2	1	2	1	2	2	2	1	1	2	0	1	2	2	1	0	2	1
11832	7	7	1	12	2	2	1	1	2	2	3	2	1	2	2	0	2	1	2	1	1	2	0	2	2	2	1	1	1	2
11846	7	17	1	12	1	#NULL!	1	3	2	1	1	4	1	1	2	0	2	2	2	1	1	2	0	1	2	2	1	0	1	1
13875	7	2	1	12	2	2	2	2	1	3	2	3	2	1	2	0	2	2	2	2	1	2	2	2	3	2	1	0	2	1
13883	7	3	2	12	2	2	1	3	1	3	1	3	1	2	2	0	1	1	2	1	1	2	0	2	2	2	1	1	2	1
13885	7	3	1	12	2	8	9	2	1	3	1	2	9	6	9	0	#NULL!	#NULL!	2	#NULL!	5	2	2	3	#NULL!	2	1	3	2	1
13935	7	4	2	12	1	#NULL!	1	3	1	1	1	4	1	2	2	0	1	2	1	1	1	#NULL!	0	1	1	2	1	0	1	1
7475	7	7	1	12	2	1	1	4	#NULL!	#NULL!	#NULL!	#NULL!	#NULL!	2	2	0	#NULL!	#NULL!	2	1	1	1	0	2	2	1	0	1	#NULL!	#NULL!
7476	7	1	2	12	2	3	1	4	#NULL!	#NULL!	#NULL!	#NULL!	#NULL!	1	2	0	#NULL!	#NULL!	#NULL!	1	1	#NULL!	1	#NULL!	2	1	0	1	#NULL!	#NULL!
7477	7	1	1	12	2	2	1	4	#NULL!	#NULL!	#NULL!	#NULL!	#NULL!	1	2	0	2	#NULL!	#NULL!	1	1	2	0	1	1	1	0	0	#NULL!	#NULL!
7478	7	7	1	12	2	2	1	4	#NULL!	#NULL!	#NULL!	#NULL!	#NULL!	1	2	0	1	#NULL!	1	1	1	3	2	2	#NULL!	1	0	0	#NULL!	#NULL!
7480	7	4	1	12	1	#NULL!	1	4	#NULL!	#NULL!	#NULL!	#NULL!	#NULL!	1	9	0	4	4	4	1	1	1	#NULL!	3	3	1	0	0	#NULL!	#NULL!
7481	7	10	2	12	2	2	4	4	#NULL!	#NULL!	#NULL!	#NULL!	#NULL!	2	2	0	4	4	4	2	1	1	0	2	2	1	0	1	#NULL!	#NULL!
7483	7	6	1	12	1	#NULL!	4	4	#NULL!	#NULL!	#NULL!	#NULL!	#NULL!	2	2	0	4	4	4	2	1	2	1	2	2	1	0	1	#NULL!	#NULL!
7484	7	2	1	12	2	2	3	4	#NULL!	#NULL!	#NULL!	#NULL!	#NULL!	2	1	0	4	4	4	3	1	2	2	2	1	1	0	1	#NULL!	#NULL!
7485	7	5	1	12	2	2	3	4	#NULL!	#NULL!	#NULL!	#NULL!	#NULL!	6	2	0	3	4	4	3	5	2	0	2	2	1	0	2	#NULL!	#NULL!
7487	7	5	1	12	1	#NULL!	2	4	#NULL!	#NULL!	#NULL!	#NULL!	#NULL!	1	9	0	4	4	4	2	1	2	2	2	2	1	0	1	#NULL!	#NULL!
7488	7	3	1	12	2	2	2	4	#NULL!	#NULL!	#NULL!	#NULL!	#NULL!	1	2	0	4	4	3	2	1	2	2	2	2	1	0	0	#NULL!	#NULL!
7489	7	6	1	12	1	#NULL!	2	4	#NULL!	#NULL!	#NULL!	#NULL!	#NULL!	6	2	0	4	4	4	2	5	3	2	2	2	1	0	3	#NULL!	#NULL!
7490	7	12	1	12	2	2	2	4	#NULL!	#NULL!	#NULL!	#NULL!	#NULL!	6	9	0	4	4	2	2	5	1	3	2	2	1	0	2	#NULL!	#NULL!
7491	7	11	1	12	1	#NULL!	2	4	#NULL!	#NULL!	#NULL!	#NULL!	#NULL!	2	2	1	4	4	4	2	1	1	0	2	2	1	0	2	#NULL!	#NULL!
7493	7	9	2	12	1	#NULL!	2	4	#NULL!	#NULL!	#NULL!	#NULL!	#NULL!	2	2	0	4	4	4	2	1	2	0	2	2	1	0	0	#NULL!	#NULL!
7494	7	9	2	12	1	#NULL!	2	4	#NULL!	#NULL!	#NULL!	#NULL!	#NULL!	2	9	0	3	4	4	2	1	2	0	2	2	1	0	2	#NULL!	#NULL!
7495	7	1	1	12	1	#NULL!	1	4	#NULL!	#NULL!	#NULL!	#NULL!	#NULL!	1	2	0	4	4	4	1	1	1	0	2	2	1	0	0	#NULL!	#NULL!
7496	7	7	1	12	1	#NULL!	1	4	#NULL!	#NULL!	#NULL!	#NULL!	#NULL!	2	2	1	4	4	4	1	1	1	0	1	2	1	0	0	#NULL!	#NULL!
7498	7	4	1	12	1	#NULL!	1	4	#NULL!	#NULL!	#NULL!	#NULL!	#NULL!	2	2	0	4	4	2	1	1	1	1	2	2	1	0	1	#NULL!	#NULL!
7499	7	1	2	12	1	#NULL!	1	4	#NULL!	#NULL!	#NULL!	#NULL!	#NULL!	1	2	0	4	4	4	1	1	2	2	2	3	1	0	1	#NULL!	#NULL!
7500	7	2	1	12	2	1	1	4	#NULL!	#NULL!	#NULL!	#NULL!	#NULL!	2	2	0	4	4	2	1	1	1	0	2	2	1	0	0	#NULL!	#NULL!
7501	7	5	2	12	1	#NULL!	1	4	#NULL!	#NULL!	#NULL!	#NULL!	#NULL!	2	2	0	4	4	4	1	1	2	2	1	2	1	0	1	#NULL!	#NULL!
7502	7	8	1	12	1	#NULL!	1	4	#NULL!	#NULL!	#NULL!	#NULL!	#NULL!	6	2	0	4	4	4	1	5	1	2	2	1	1	0	0	#NULL!	#NULL!
7504	7	3	2	12	1	#NULL!	1	4	#NULL!	#NULL!	#NULL!	#NULL!	#NULL!	2	2	0	4	4	4	1	1	2	0	2	3	1	0	2	#NULL!	#NULL!
7505	7	12	2	12	1	#NULL!	1	4	#NULL!	#NULL!	#NULL!	#NULL!	#NULL!	2	9	0	4	4	4	1	1	1	1	3	3	1	0	2	#NULL!	#NULL!
7506	7	10	1	12	1	#NULL!	1	4	#NULL!	#NULL!	#NULL!	#NULL!	#NULL!	2	2	0	4	4	2	1	1	2	1	1	2	1	0	2	#NULL!	#NULL!
7507	7	8	1	12	1	#NULL!	1	4	#NULL!	#NULL!	#NULL!	#NULL!	#NULL!	2	2	0	4	4	4	1	1	1	0	2	2	1	0	2	#NULL!	#NULL!
7508	7	4	2	12	1	#NULL!	1	4	#NULL!	#NULL!	#NULL!	#NULL!	#NULL!	2	9	0	4	4	4	1	1	2	1	2	2	1	0	2	#NULL!	#NULL!
7509	7	8	2	12	1	#NULL!	1	4	#NULL!	#NULL!	#NULL!	#NULL!	#NULL!	2	2	0	4	4	4	1	1	1	2	1	2	1	0	0	#NULL!	#NULL!
7510	7	8	2	12	1	#NULL!	1	4	#NULL!	#NULL!	#NULL!	#NULL!	#NULL!	1	2	0	4	4	4	1	1	1	0	2	2	1	0	0	#NULL!	#NULL!
7511	7	10	2	12	1	#NULL!	1	4	#NULL!	#NULL!	#NULL!	#NULL!	#NULL!	2	2	0	4	4	4	1	1	2	0	2	2	1	0	0	#NULL!	#NULL!
7512	7	3	2	12	1	#NULL!	1	4	#NULL!	#NULL!	#NULL!	#NULL!	#NULL!	2	2	0	4	4	4	1	1	2	0	1	2	1	0	0	#NULL!	#NULL!
7515	7	17	1	12	2	2	1	4	#NULL!	#NULL!	#NULL!	#NULL!	#NULL!	2	2	0	3	4	3	1	1	3	2	3	3	1	0	2	#NULL!	#NULL!
7516	7	4	2	12	1	#NULL!	1	4	#NULL!	#NULL!	#NULL!	#NULL!	#NULL!	1	2	0	3	4	4	1	1	1	0	3	3	1	0	1	#NULL!	#NULL!
7518	7	4	1	12	2	2	1	4	#NULL!	#NULL!	#NULL!	#NULL!	#NULL!	1	2	0	3	4	4	1	1	2	2	2	2	1	0	0	#NULL!	#NULL!
7519	7	4	2	12	1	#NULL!	1	4	#NULL!	#NULL!	#NULL!	#NULL!	#NULL!	1	2	0	3	4	3	1	1	2	1	2	2	1	0	1	#NULL!	#NULL!
7520	7	4	2	12	2	2	1	4	#NULL!	#NULL!	#NULL!	#NULL!	#NULL!	6	9	0	2	4	4	1	5	#NULL!	1	#NULL!	2	1	0	2	#NULL!	#NULL!
7521	7	6	2	12	2	2	1	4	#NULL!	#NULL!	#NULL!	#NULL!	#NULL!	1	2	0	2	4	2	1	1	2	0	2	1	1	0	0	#NULL!	#NULL!
7522	7	5	2	12	1	#NULL!	9	4	#NULL!	#NULL!	#NULL!	#NULL!	#NULL!	2	2	0	#NULL!	3	3	#NULL!	1	2	0	1	2	1	0	1	#NULL!	#NULL!
7526	7	2	2	12	1	#NULL!	5	4	#NULL!	#NULL!	#NULL!	#NULL!	#NULL!	2	2	0	4	3	3	4	1	1	1	1	2	1	0	1	#NULL!	#NULL!
7528	7	2	2	12	2	1	4	4	#NULL!	#NULL!	#NULL!	#NULL!	#NULL!	2	2	0	3	3	3	2	1	1	0	1	2	1	0	0	#NULL!	#NULL!
7529	7	10	2	12	2	2	4	4	#NULL!	#NULL!	#NULL!	#NULL!	#NULL!	2	2	1	2	3	3	2	1	2	2	2	2	1	0	0	#NULL!	#NULL!
7530	7	4	2	12	2	1	3	4	#NULL!	#NULL!	#NULL!	#NULL!	#NULL!	2	2	0	3	3	2	3	1	2	0	2	2	1	0	1	#NULL!	#NULL!
7531	7	7	1	12	2	2	3	4	#NULL!	#NULL!	#NULL!	#NULL!	#NULL!	1	2	0	3	3	3	3	1	2	3	3	3	1	0	3	#NULL!	#NULL!
7533	7	1	2	12	1	#NULL!	2	4	#NULL!	#NULL!	#NULL!	#NULL!	#NULL!	1	2	0	4	3	3	2	1	1	1	3	2	1	0	1	#NULL!	#NULL!
7534	7	2	1	12	1	#NULL!	2	4	#NULL!	#NULL!	#NULL!	#NULL!	#NULL!	2	2	0	4	3	3	2	1	1	0	1	1	1	0	0	#NULL!	#NULL!
7535	7	10	1	12	1	#NULL!	2	4	#NULL!	#NULL!	#NULL!	#NULL!	#NULL!	2	2	0	4	3	4	2	1	2	2	2	2	1	0	1	#NULL!	#NULL!
7536	7	7	1	12	1	#NULL!	2	4	#NULL!	#NULL!	#NULL!	#NULL!	#NULL!	1	2	0	4	3	3	2	1	2	1	2	1	1	0	1	#NULL!	#NULL!
7537	7	10	1	12	2	2	2	4	#NULL!	#NULL!	#NULL!	#NULL!	#NULL!	2	2	1	4	3	4	2	1	2	2	2	3	1	0	1	#NULL!	#NULL!
7538	7	8	2	12	1	#NULL!	2	4	#NULL!	#NULL!	#NULL!	#NULL!	#NULL!	2	2	0	4	3	3	2	1	2	0	2	2	1	0	0	#NULL!	#NULL!
7539	7	8	2	12	1	#NULL!	2	4	#NULL!	#NULL!	#NULL!	#NULL!	#NULL!	2	2	0	4	3	4	2	1	1	2	#NULL!	2	1	0	0	#NULL!	#NULL!
7543	7	3	2	12	1	#NULL!	2	4	#NULL!	#NULL!	#NULL!	#NULL!	#NULL!	1	2	0	3	3	3	2	1	2	0	2	2	1	0	0	#NULL!	#NULL!
7544	7	1	2	12	2	2	2	4	#NULL!	#NULL!	#NULL!	#NULL!	#NULL!	2	2	0	3	3	3	2	1	2	2	2	3	1	0	3	#NULL!	#NULL!
7545	7	1	2	12	2	3	2	4	#NULL!	#NULL!	#NULL!	#NULL!	#NULL!	1	2	0	3	3	3	2	1	#NULL!	0	2	2	1	0	1	#NULL!	#NULL!
7547	7	7	2	12	2	2	2	4	#NULL!	#NULL!	#NULL!	#NULL!	#NULL!	2	2	1	3	3	3	2	1	1	2	2	2	1	0	1	#NULL!	#NULL!
7548	7	8	1	12	2	2	2	4	#NULL!	#NULL!	#NULL!	#NULL!	#NULL!	2	2	0	3	3	3	2	1	2	2	2	2	1	0	1	#NULL!	#NULL!
7549	7	9	1	12	1	#NULL!	2	4	#NULL!	#NULL!	#NULL!	#NULL!	#NULL!	2	2	0	3	3	3	2	1	1	0	2	1	1	0	0	#NULL!	#NULL!
7550	7	4	2	12	1	#NULL!	2	4	#NULL!	#NULL!	#NULL!	#NULL!	#NULL!	2	2	0	3	3	3	2	1	2	0	2	2	1	0	0	#NULL!	#NULL!
7551	7	6	2	12	2	2	2	4	#NULL!	#NULL!	#NULL!	#NULL!	#NULL!	2	2	0	3	3	3	2	1	1	0	2	1	1	0	0	#NULL!	#NULL!
7555	7	3	2	12	2	2	2	4	#NULL!	#NULL!	#NULL!	#NULL!	#NULL!	1	2	0	2	3	3	2	1	2	1	2	2	1	0	1	#NULL!	#NULL!
7556	7	1	2	12	1	#NULL!	2	4	#NULL!	#NULL!	#NULL!	#NULL!	#NULL!	2	9	0	2	3	3	2	1	3	0	2	3	1	0	1	#NULL!	#NULL!
7558	7	5	2	12	2	2	2	4	#NULL!	#NULL!	#NULL!	#NULL!	#NULL!	6	2	0	1	3	3	2	5	2	2	2	2	1	0	2	#NULL!	#NULL!
7559	7	6	1	12	2	2	2	4	#NULL!	#NULL!	#NULL!	#NULL!	#NULL!	2	2	0	1	3	1	2	1	2	1	2	3	1	0	0	#NULL!	#NULL!
7560	7	2	2	12	1	#NULL!	1	4	#NULL!	#NULL!	#NULL!	#NULL!	#NULL!	1	2	0	4	3	3	1	1	1	2	2	2	1	0	1	#NULL!	#NULL!
7561	7	1	1	12	2	2	1	4	#NULL!	#NULL!	#NULL!	#NULL!	#NULL!	1	2	0	4	3	3	1	1	1	0	#NULL!	2	1	0	1	#NULL!	#NULL!
7562	7	12	2	12	1	#NULL!	1	4	#NULL!	#NULL!	#NULL!	#NULL!	#NULL!	9	2	1	4	3	3	1	#NULL!	2	3	3	3	1	0	2	#NULL!	#NULL!
7563	7	12	1	12	2	2	1	4	#NULL!	#NULL!	#NULL!	#NULL!	#NULL!	2	2	0	4	3	3	1	1	2	2	2	2	1	0	2	#NULL!	#NULL!
7564	7	10	2	12	2	2	1	4	#NULL!	#NULL!	#NULL!	#NULL!	#NULL!	2	2	0	4	3	3	1	1	2	0	1	2	1	0	1	#NULL!	#NULL!
7565	7	6	1	12	2	2	1	4	#NULL!	#NULL!	#NULL!	#NULL!	#NULL!	2	2	0	4	3	3	1	1	2	0	#NULL!	3	1	0	1	#NULL!	#NULL!
7566	7	4	2	12	1	#NULL!	1	4	#NULL!	#NULL!	#NULL!	#NULL!	#NULL!	1	2	0	4	3	3	1	1	2	0	#NULL!	1	1	0	1	#NULL!	#NULL!
7567	7	12	1	12	1	#NULL!	1	4	#NULL!	#NULL!	#NULL!	#NULL!	#NULL!	2	2	0	4	3	3	1	1	1	0	2	2	1	0	0	#NULL!	#NULL!
7568	7	7	1	12	2	2	1	4	#NULL!	#NULL!	#NULL!	#NULL!	#NULL!	2	2	0	4	3	4	1	1	1	2	#NULL!	2	1	0	0	#NULL!	#NULL!
7569	7	7	2	12	2	2	1	4	#NULL!	#NULL!	#NULL!	#NULL!	#NULL!	2	2	0	4	3	3	1	1	1	#NULL!	#NULL!	1	1	0	#NULL!	#NULL!	#NULL!
7570	7	2	1	12	1	#NULL!	1	4	#NULL!	#NULL!	#NULL!	#NULL!	#NULL!	1	2	0	3	3	3	1	1	1	2	2	2	1	0	2	#NULL!	#NULL!
7571	7	2	2	12	1	#NULL!	1	4	#NULL!	#NULL!	#NULL!	#NULL!	#NULL!	6	2	0	3	3	3	1	5	1	1	3	2	1	0	2	#NULL!	#NULL!
7572	7	2	2	12	2	2	1	4	#NULL!	#NULL!	#NULL!	#NULL!	#NULL!	2	2	0	3	3	3	1	1	2	2	2	2	1	0	0	#NULL!	#NULL!
7573	7	3	2	12	1	#NULL!	1	4	#NULL!	#NULL!	#NULL!	#NULL!	#NULL!	6	2	0	3	3	3	1	5	2	2	2	2	1	0	0	#NULL!	#NULL!
7574	7	1	2	12	2	1	1	4	#NULL!	#NULL!	#NULL!	#NULL!	#NULL!	1	2	0	3	3	3	1	1	1	0	2	1	1	0	0	#NULL!	#NULL!
7575	7	4	2	12	2	2	1	4	#NULL!	#NULL!	#NULL!	#NULL!	#NULL!	2	2	0	3	3	3	1	1	2	0	1	2	1	0	0	#NULL!	#NULL!
7576	7	1	2	12	1	#NULL!	1	4	#NULL!	#NULL!	#NULL!	#NULL!	#NULL!	2	2	0	3	3	3	1	1	2	0	1	1	1	0	0	#NULL!	#NULL!
7577	7	7	1	12	2	2	1	4	#NULL!	#NULL!	#NULL!	#NULL!	#NULL!	2	2	0	3	3	3	1	1	1	2	#NULL!	1	1	0	2	#NULL!	#NULL!
7578	7	1	1	12	2	2	1	4	#NULL!	#NULL!	#NULL!	#NULL!	#NULL!	2	2	0	3	3	3	1	1	2	1	2	1	1	0	2	#NULL!	#NULL!
7580	7	4	1	12	2	2	1	4	#NULL!	#NULL!	#NULL!	#NULL!	#NULL!	2	2	0	3	3	3	1	1	2	0	2	2	1	0	0	#NULL!	#NULL!
7581	7	1	1	12	1	#NULL!	1	4	#NULL!	#NULL!	#NULL!	#NULL!	#NULL!	9	2	0	3	3	3	1	#NULL!	1	0	2	#NULL!	1	0	0	#NULL!	#NULL!
7582	7	7	2	12	2	1	1	4	#NULL!	#NULL!	#NULL!	#NULL!	#NULL!	2	2	0	3	3	3	1	1	1	0	2	2	1	0	0	#NULL!	#NULL!
7583	7	10	1	12	1	#NULL!	1	4	#NULL!	#NULL!	#NULL!	#NULL!	#NULL!	1	2	0	3	3	3	1	1	2	1	2	2	1	0	2	#NULL!	#NULL!
7584	7	7	2	12	2	2	1	4	#NULL!	#NULL!	#NULL!	#NULL!	#NULL!	1	2	0	3	3	3	1	1	1	3	2	2	1	0	1	#NULL!	#NULL!
7585	7	4	2	12	1	#NULL!	1	4	#NULL!	#NULL!	#NULL!	#NULL!	#NULL!	2	2	0	3	3	3	1	1	1	0	2	1	1	0	1	#NULL!	#NULL!
7586	7	9	2	12	1	#NULL!	1	4	#NULL!	#NULL!	#NULL!	#NULL!	#NULL!	2	2	0	3	3	3	1	1	2	2	2	2	1	0	1	#NULL!	#NULL!
7587	7	7	2	12	2	2	1	4	#NULL!	#NULL!	#NULL!	#NULL!	#NULL!	2	2	0	3	3	3	1	1	1	1	3	2	1	0	0	#NULL!	#NULL!
7588	7	4	2	12	2	2	1	4	#NULL!	#NULL!	#NULL!	#NULL!	#NULL!	1	2	0	3	3	3	1	1	1	0	2	2	1	0	0	#NULL!	#NULL!
7589	7	12	2	12	1	#NULL!	1	4	#NULL!	#NULL!	#NULL!	#NULL!	#NULL!	2	2	0	3	3	3	1	1	1	0	1	1	1	0	0	#NULL!	#NULL!
7590	7	6	1	12	1	#NULL!	1	4	#NULL!	#NULL!	#NULL!	#NULL!	#NULL!	3	2	0	3	3	3	1	2	1	2	#NULL!	2	1	0	0	#NULL!	#NULL!
7591	7	3	2	12	2	2	1	4	#NULL!	#NULL!	#NULL!	#NULL!	#NULL!	1	2	0	3	3	2	1	1	3	1	2	2	1	0	0	#NULL!	#NULL!
7592	7	10	2	12	2	2	1	4	#NULL!	#NULL!	#NULL!	#NULL!	#NULL!	1	2	0	3	3	2	1	1	2	1	1	1	1	0	0	#NULL!	#NULL!
7593	7	11	1	12	2	2	1	4	#NULL!	#NULL!	#NULL!	#NULL!	#NULL!	2	2	1	3	3	3	1	1	2	0	3	#NULL!	1	0	0	#NULL!	#NULL!
7595	7	18	1	12	2	2	1	4	#NULL!	#NULL!	#NULL!	#NULL!	#NULL!	6	2	0	2	3	2	1	5	2	1	2	1	1	0	1	#NULL!	#NULL!
7596	7	3	1	12	1	#NULL!	1	4	#NULL!	#NULL!	#NULL!	#NULL!	#NULL!	1	2	0	2	3	3	1	1	2	2	2	2	1	0	1	#NULL!	#NULL!
7601	7	4	2	12	2	3	1	4	#NULL!	#NULL!	#NULL!	#NULL!	#NULL!	2	2	0	2	3	3	1	1	1	0	2	2	1	0	0	#NULL!	#NULL!
7602	7	5	2	12	1	#NULL!	1	4	#NULL!	#NULL!	#NULL!	#NULL!	#NULL!	1	2	0	2	3	4	1	1	2	1	2	2	1	0	2	#NULL!	#NULL!
7603	7	5	1	12	1	#NULL!	1	4	#NULL!	#NULL!	#NULL!	#NULL!	#NULL!	6	2	0	2	3	3	1	5	1	2	3	2	1	0	2	#NULL!	#NULL!
7604	7	6	2	12	1	#NULL!	1	4	#NULL!	#NULL!	#NULL!	#NULL!	#NULL!	2	9	0	2	3	3	1	1	2	0	2	2	1	0	0	#NULL!	#NULL!
7605	7	6	2	12	1	#NULL!	1	4	#NULL!	#NULL!	#NULL!	#NULL!	#NULL!	2	2	0	2	3	2	1	1	1	0	2	2	1	0	3	#NULL!	#NULL!
7606	7	10	2	12	2	2	1	4	#NULL!	#NULL!	#NULL!	#NULL!	#NULL!	1	2	0	2	3	3	1	1	2	2	2	3	1	0	2	#NULL!	#NULL!
7607	7	10	2	12	2	3	1	4	#NULL!	#NULL!	#NULL!	#NULL!	#NULL!	2	9	0	2	3	#NULL!	1	1	2	1	2	2	1	0	1	#NULL!	#NULL!
7608	7	4	2	12	2	2	1	4	#NULL!	#NULL!	#NULL!	#NULL!	#NULL!	2	2	0	2	3	2	1	1	1	1	2	1	1	0	1	#NULL!	#NULL!
7609	7	6	2	12	2	2	1	4	#NULL!	#NULL!	#NULL!	#NULL!	#NULL!	2	2	0	2	3	3	1	1	1	0	2	2	1	0	0	#NULL!	#NULL!
7610	7	10	1	12	2	2	1	4	#NULL!	#NULL!	#NULL!	#NULL!	#NULL!	1	2	0	2	3	2	1	1	1	0	2	2	1	0	0	#NULL!	#NULL!
7612	7	2	2	12	2	2	1	4	#NULL!	#NULL!	#NULL!	#NULL!	#NULL!	2	2	0	1	3	3	1	1	2	0	2	1	1	0	0	#NULL!	#NULL!
7613	7	9	2	12	1	#NULL!	1	4	#NULL!	#NULL!	#NULL!	#NULL!	#NULL!	2	2	0	1	3	3	1	1	2	3	2	2	1	0	2	#NULL!	#NULL!
7614	7	6	2	12	2	2	1	4	#NULL!	#NULL!	#NULL!	#NULL!	#NULL!	2	2	0	1	3	3	1	1	1	1	2	2	1	0	1	#NULL!	#NULL!
7615	7	7	2	12	2	2	1	4	#NULL!	#NULL!	#NULL!	#NULL!	#NULL!	2	2	0	1	3	3	1	1	2	0	2	2	1	0	1	#NULL!	#NULL!
7616	7	5	2	12	2	2	9	4	#NULL!	#NULL!	#NULL!	#NULL!	#NULL!	4	2	0	#NULL!	2	2	#NULL!	3	1	0	2	2	1	0	1	#NULL!	#NULL!
7617	7	5	1	12	2	1	9	4	#NULL!	#NULL!	#NULL!	#NULL!	#NULL!	2	9	0	#NULL!	2	2	#NULL!	1	1	2	1	2	1	0	0	#NULL!	#NULL!
7619	7	7	2	12	2	2	5	4	#NULL!	#NULL!	#NULL!	#NULL!	#NULL!	1	2	0	2	2	2	4	1	#NULL!	0	2	1	1	0	0	#NULL!	#NULL!
7621	7	13	2	12	2	2	4	4	#NULL!	#NULL!	#NULL!	#NULL!	#NULL!	1	2	0	2	2	2	2	1	1	2	3	2	1	0	1	#NULL!	#NULL!
7622	7	13	1	12	2	2	4	4	#NULL!	#NULL!	#NULL!	#NULL!	#NULL!	6	2	0	2	2	2	2	5	3	0	2	1	1	0	0	#NULL!	#NULL!
7623	7	4	1	12	1	#NULL!	4	4	#NULL!	#NULL!	#NULL!	#NULL!	#NULL!	2	2	0	2	2	2	2	1	3	3	2	#NULL!	1	0	2	#NULL!	#NULL!
7624	7	1	2	12	2	1	4	4	#NULL!	#NULL!	#NULL!	#NULL!	#NULL!	1	1	0	2	2	2	2	1	2	2	3	3	1	0	1	#NULL!	#NULL!
7625	7	3	2	12	2	2	4	4	#NULL!	#NULL!	#NULL!	#NULL!	#NULL!	2	2	0	2	2	2	2	1	2	1	2	1	1	0	1	#NULL!	#NULL!
7626	7	5	1	12	1	#NULL!	4	4	#NULL!	#NULL!	#NULL!	#NULL!	#NULL!	9	2	0	2	2	2	2	#NULL!	2	0	2	2	1	0	0	#NULL!	#NULL!
7627	7	4	1	12	1	#NULL!	4	4	#NULL!	#NULL!	#NULL!	#NULL!	#NULL!	1	2	0	2	2	2	2	1	1	2	2	3	1	0	2	#NULL!	#NULL!
7628	7	12	1	12	2	2	4	4	#NULL!	#NULL!	#NULL!	#NULL!	#NULL!	6	2	0	2	2	2	2	5	1	2	#NULL!	#NULL!	1	0	1	#NULL!	#NULL!
7629	7	10	2	12	2	2	4	4	#NULL!	#NULL!	#NULL!	#NULL!	#NULL!	1	2	0	2	2	#NULL!	2	1	2	1	1	3	1	0	0	#NULL!	#NULL!
7630	7	12	1	12	2	2	4	4	#NULL!	#NULL!	#NULL!	#NULL!	#NULL!	1	2	0	2	2	2	2	1	3	2	2	2	1	0	0	#NULL!	#NULL!
7631	7	8	2	12	1	#NULL!	4	4	#NULL!	#NULL!	#NULL!	#NULL!	#NULL!	1	2	0	2	2	2	2	1	2	0	2	2	1	0	#NULL!	#NULL!	#NULL!
7633	7	7	2	12	2	2	3	4	#NULL!	#NULL!	#NULL!	#NULL!	#NULL!	2	2	0	#NULL!	2	2	3	1	2	1	2	3	1	0	1	#NULL!	#NULL!
7634	7	8	1	12	2	2	3	4	#NULL!	#NULL!	#NULL!	#NULL!	#NULL!	1	2	0	3	2	2	3	1	2	0	#NULL!	1	1	0	1	#NULL!	#NULL!
7636	7	7	1	12	2	2	2	4	#NULL!	#NULL!	#NULL!	#NULL!	#NULL!	1	2	0	4	2	4	2	1	2	0	2	2	1	0	0	#NULL!	#NULL!
7639	7	3	2	12	2	1	2	4	#NULL!	#NULL!	#NULL!	#NULL!	#NULL!	1	2	0	3	2	2	2	1	1	0	2	2	1	0	2	#NULL!	#NULL!
7640	7	13	2	12	2	2	2	4	#NULL!	#NULL!	#NULL!	#NULL!	#NULL!	1	2	1	3	2	3	2	1	2	1	1	1	1	0	1	#NULL!	#NULL!
7642	7	1	2	12	1	#NULL!	2	4	#NULL!	#NULL!	#NULL!	#NULL!	#NULL!	2	2	0	3	2	2	2	1	1	0	2	#NULL!	1	0	0	#NULL!	#NULL!
7643	7	1	2	12	2	2	2	4	#NULL!	#NULL!	#NULL!	#NULL!	#NULL!	2	2	0	3	2	2	2	1	3	0	2	2	1	0	2	#NULL!	#NULL!
7644	7	12	1	12	2	2	2	4	#NULL!	#NULL!	#NULL!	#NULL!	#NULL!	2	2	0	3	2	3	2	1	1	0	2	2	1	0	1	#NULL!	#NULL!
7645	7	10	2	12	2	2	2	4	#NULL!	#NULL!	#NULL!	#NULL!	#NULL!	2	2	0	3	2	3	2	1	2	0	2	2	1	0	0	#NULL!	#NULL!
7646	7	8	1	12	2	2	2	4	#NULL!	#NULL!	#NULL!	#NULL!	#NULL!	2	2	0	3	2	2	2	1	1	0	2	2	1	0	0	#NULL!	#NULL!
7647	7	11	2	12	2	2	2	4	#NULL!	#NULL!	#NULL!	#NULL!	#NULL!	1	2	0	3	2	2	2	1	1	0	2	2	1	0	0	#NULL!	#NULL!
7653	7	15	2	12	2	2	2	4	#NULL!	#NULL!	#NULL!	#NULL!	#NULL!	2	2	0	2	2	2	2	1	3	0	2	2	1	0	2	#NULL!	#NULL!
7654	7	15	1	12	2	2	2	4	#NULL!	#NULL!	#NULL!	#NULL!	#NULL!	2	2	0	2	2	2	2	1	3	2	2	2	1	0	1	#NULL!	#NULL!
7655	7	15	1	12	2	3	2	4	#NULL!	#NULL!	#NULL!	#NULL!	#NULL!	6	2	0	2	2	2	2	5	3	2	3	2	1	0	1	#NULL!	#NULL!
7656	7	15	2	12	2	2	2	4	#NULL!	#NULL!	#NULL!	#NULL!	#NULL!	2	2	0	2	2	2	2	1	3	0	2	1	1	0	0	#NULL!	#NULL!
7657	7	18	1	12	2	2	2	4	#NULL!	#NULL!	#NULL!	#NULL!	#NULL!	2	2	0	2	2	2	2	1	3	0	1	1	1	0	0	#NULL!	#NULL!
7659	7	7	2	12	2	2	2	4	#NULL!	#NULL!	#NULL!	#NULL!	#NULL!	1	2	0	2	2	2	2	1	2	1	2	3	1	0	2	#NULL!	#NULL!
7660	7	7	2	12	2	1	2	4	#NULL!	#NULL!	#NULL!	#NULL!	#NULL!	2	2	0	2	2	2	2	1	2	2	2	2	1	0	2	#NULL!	#NULL!
7661	7	1	1	12	2	2	2	4	#NULL!	#NULL!	#NULL!	#NULL!	#NULL!	3	2	0	2	2	2	2	2	3	0	2	2	1	0	1	#NULL!	#NULL!
7662	7	2	2	12	2	2	2	4	#NULL!	#NULL!	#NULL!	#NULL!	#NULL!	2	2	#NULL!	2	2	2	2	1	3	0	2	2	1	0	1	#NULL!	#NULL!
7663	7	3	1	12	2	2	2	4	#NULL!	#NULL!	#NULL!	#NULL!	#NULL!	1	2	0	2	2	2	2	1	2	2	2	2	1	0	1	#NULL!	#NULL!
7664	7	8	2	12	2	2	2	4	#NULL!	#NULL!	#NULL!	#NULL!	#NULL!	2	2	0	2	2	2	2	1	1	0	2	2	1	0	0	#NULL!	#NULL!
7665	7	7	2	12	2	2	2	4	#NULL!	#NULL!	#NULL!	#NULL!	#NULL!	1	2	0	2	2	2	2	1	2	0	2	2	1	0	0	#NULL!	#NULL!
7666	7	5	1	12	2	1	2	4	#NULL!	#NULL!	#NULL!	#NULL!	#NULL!	9	2	0	2	2	2	2	#NULL!	1	0	2	2	1	0	0	#NULL!	#NULL!
7668	7	6	1	12	2	2	2	4	#NULL!	#NULL!	#NULL!	#NULL!	#NULL!	6	2	0	2	2	2	2	5	2	3	2	3	1	0	3	#NULL!	#NULL!
7669	7	10	1	12	1	#NULL!	2	4	#NULL!	#NULL!	#NULL!	#NULL!	#NULL!	1	2	0	2	2	2	2	1	2	2	2	2	1	0	2	#NULL!	#NULL!
7670	7	8	2	12	2	2	2	4	#NULL!	#NULL!	#NULL!	#NULL!	#NULL!	2	2	0	2	2	2	2	1	1	2	2	2	1	0	1	#NULL!	#NULL!
7671	7	3	2	12	2	2	2	4	#NULL!	#NULL!	#NULL!	#NULL!	#NULL!	2	2	0	2	2	2	2	1	1	1	2	2	1	0	1	#NULL!	#NULL!
7672	7	4	2	12	2	2	2	4	#NULL!	#NULL!	#NULL!	#NULL!	#NULL!	2	2	0	2	2	2	2	1	1	0	2	1	1	0	1	#NULL!	#NULL!
7673	7	10	1	12	2	2	2	4	#NULL!	#NULL!	#NULL!	#NULL!	#NULL!	2	2	0	2	2	2	2	1	2	2	2	1	1	0	0	#NULL!	#NULL!
7674	7	4	2	12	2	3	2	4	#NULL!	#NULL!	#NULL!	#NULL!	#NULL!	2	2	0	2	2	2	2	1	2	2	2	2	1	0	0	#NULL!	#NULL!
7675	7	12	2	12	2	2	2	4	#NULL!	#NULL!	#NULL!	#NULL!	#NULL!	2	2	0	2	2	2	2	1	2	0	1	2	1	0	0	#NULL!	#NULL!
7676	7	10	2	12	2	3	2	4	#NULL!	#NULL!	#NULL!	#NULL!	#NULL!	2	2	0	2	2	2	2	1	2	1	2	2	1	0	0	#NULL!	#NULL!
7678	7	18	2	12	2	2	2	4	#NULL!	#NULL!	#NULL!	#NULL!	#NULL!	1	2	0	1	2	2	2	1	3	1	2	1	1	0	0	#NULL!	#NULL!
7679	7	5	2	12	1	#NULL!	1	4	#NULL!	#NULL!	#NULL!	#NULL!	#NULL!	9	2	0	#NULL!	2	2	1	#NULL!	2	2	2	3	1	0	2	#NULL!	#NULL!
7680	7	4	1	12	1	#NULL!	1	4	#NULL!	#NULL!	#NULL!	#NULL!	#NULL!	6	2	0	4	2	2	1	5	1	2	3	3	1	0	2	#NULL!	#NULL!
7682	7	8	2	12	2	1	1	4	#NULL!	#NULL!	#NULL!	#NULL!	#NULL!	2	2	0	4	2	2	1	1	2	0	3	3	1	0	0	#NULL!	#NULL!
7683	7	5	2	12	1	#NULL!	1	4	#NULL!	#NULL!	#NULL!	#NULL!	#NULL!	2	2	0	4	2	2	1	1	2	1	2	1	1	0	0	#NULL!	#NULL!
7684	7	10	1	12	2	2	1	4	#NULL!	#NULL!	#NULL!	#NULL!	#NULL!	2	2	0	4	2	2	1	1	2	0	2	2	1	0	2	#NULL!	#NULL!
7685	7	10	2	12	1	#NULL!	1	4	#NULL!	#NULL!	#NULL!	#NULL!	#NULL!	2	2	0	4	2	2	1	1	2	2	2	2	1	0	2	#NULL!	#NULL!
7686	7	6	1	12	1	#NULL!	1	4	#NULL!	#NULL!	#NULL!	#NULL!	#NULL!	1	2	0	4	2	3	1	1	2	0	2	1	1	0	1	#NULL!	#NULL!
7687	7	10	2	12	2	2	1	4	#NULL!	#NULL!	#NULL!	#NULL!	#NULL!	2	2	0	4	2	4	1	1	2	0	2	2	1	0	1	#NULL!	#NULL!
7688	7	8	2	12	2	2	1	4	#NULL!	#NULL!	#NULL!	#NULL!	#NULL!	2	2	0	4	2	2	1	1	1	2	2	#NULL!	1	0	0	#NULL!	#NULL!
7689	7	8	1	12	1	#NULL!	1	4	#NULL!	#NULL!	#NULL!	#NULL!	#NULL!	2	2	0	4	2	4	1	1	1	0	1	2	1	0	0	#NULL!	#NULL!
7695	7	4	2	12	2	2	1	4	#NULL!	#NULL!	#NULL!	#NULL!	#NULL!	2	2	#NULL!	3	2	2	1	1	2	3	2	2	1	0	1	#NULL!	#NULL!
7696	7	4	1	12	1	#NULL!	1	4	#NULL!	#NULL!	#NULL!	#NULL!	#NULL!	2	2	0	3	2	2	1	1	2	0	2	2	1	0	0	#NULL!	#NULL!
7697	7	3	1	12	1	#NULL!	1	4	#NULL!	#NULL!	#NULL!	#NULL!	#NULL!	2	2	0	3	2	3	1	1	1	0	1	2	1	0	0	#NULL!	#NULL!
7698	7	1	1	12	2	1	1	4	#NULL!	#NULL!	#NULL!	#NULL!	#NULL!	1	2	0	3	2	2	1	1	1	2	2	1	1	0	2	#NULL!	#NULL!
7700	7	3	2	12	2	2	1	4	#NULL!	#NULL!	#NULL!	#NULL!	#NULL!	1	2	0	3	2	2	1	1	1	1	2	2	1	0	1	#NULL!	#NULL!
7703	7	6	2	12	1	#NULL!	1	4	#NULL!	#NULL!	#NULL!	#NULL!	#NULL!	3	2	0	3	2	2	1	2	1	0	2	2	1	0	1	#NULL!	#NULL!
7704	7	2	2	12	1	#NULL!	1	4	#NULL!	#NULL!	#NULL!	#NULL!	#NULL!	2	2	0	3	2	2	1	1	2	0	1	2	1	0	0	#NULL!	#NULL!
7705	7	12	1	12	2	2	1	4	#NULL!	#NULL!	#NULL!	#NULL!	#NULL!	9	2	0	3	2	3	1	#NULL!	1	2	2	2	1	0	2	#NULL!	#NULL!
7706	7	10	2	12	1	#NULL!	1	4	#NULL!	#NULL!	#NULL!	#NULL!	#NULL!	2	9	0	3	2	3	1	1	3	1	2	1	1	0	2	#NULL!	#NULL!
7707	7	3	2	12	2	2	1	4	#NULL!	#NULL!	#NULL!	#NULL!	#NULL!	6	2	0	3	2	2	1	5	2	1	2	2	1	0	1	#NULL!	#NULL!
7708	7	6	2	12	1	#NULL!	1	4	#NULL!	#NULL!	#NULL!	#NULL!	#NULL!	2	2	0	3	2	2	1	1	2	2	2	2	1	0	1	#NULL!	#NULL!
7709	7	9	2	12	1	#NULL!	1	4	#NULL!	#NULL!	#NULL!	#NULL!	#NULL!	2	2	0	3	2	2	1	1	2	1	2	2	1	0	1	#NULL!	#NULL!
7710	7	8	2	12	1	#NULL!	1	4	#NULL!	#NULL!	#NULL!	#NULL!	#NULL!	1	2	0	3	2	2	1	1	2	0	1	2	1	0	1	#NULL!	#NULL!
7711	7	9	1	12	1	#NULL!	1	4	#NULL!	#NULL!	#NULL!	#NULL!	#NULL!	1	9	0	3	2	3	1	1	1	1	2	2	1	0	1	#NULL!	#NULL!
7712	7	6	2	12	1	#NULL!	1	4	#NULL!	#NULL!	#NULL!	#NULL!	#NULL!	1	2	0	3	2	2	1	1	1	0	2	2	1	0	0	#NULL!	#NULL!
7713	7	9	1	12	2	2	1	4	#NULL!	#NULL!	#NULL!	#NULL!	#NULL!	2	2	0	3	2	2	1	1	1	0	2	2	1	0	0	#NULL!	#NULL!
7714	7	10	2	12	2	2	1	4	#NULL!	#NULL!	#NULL!	#NULL!	#NULL!	2	2	0	3	2	3	1	1	3	1	2	1	1	0	0	#NULL!	#NULL!
7726	7	18	1	12	2	2	1	4	#NULL!	#NULL!	#NULL!	#NULL!	#NULL!	1	2	0	2	2	2	1	1	2	2	2	1	1	0	2	#NULL!	#NULL!
7727	7	13	1	12	2	2	1	4	#NULL!	#NULL!	#NULL!	#NULL!	#NULL!	3	2	0	2	2	2	1	2	2	0	2	1	1	0	2	#NULL!	#NULL!
7728	7	17	1	12	2	2	1	4	#NULL!	#NULL!	#NULL!	#NULL!	#NULL!	1	2	0	2	2	2	1	1	2	2	2	3	1	0	1	#NULL!	#NULL!
7729	7	4	1	12	2	2	1	4	#NULL!	#NULL!	#NULL!	#NULL!	#NULL!	6	2	1	2	2	2	1	5	2	2	3	2	1	0	1	#NULL!	#NULL!
7730	7	4	2	12	2	5	1	4	#NULL!	#NULL!	#NULL!	#NULL!	#NULL!	6	2	0	2	2	2	1	5	1	0	1	2	1	0	1	#NULL!	#NULL!
7731	7	1	2	12	2	2	1	4	#NULL!	#NULL!	#NULL!	#NULL!	#NULL!	2	2	0	2	2	2	1	1	1	1	1	1	1	0	0	#NULL!	#NULL!
7732	7	4	2	12	2	1	1	4	#NULL!	#NULL!	#NULL!	#NULL!	#NULL!	2	2	#NULL!	2	2	2	1	1	2	2	2	3	1	0	0	#NULL!	#NULL!
7733	7	17	2	12	2	1	1	4	#NULL!	#NULL!	#NULL!	#NULL!	#NULL!	2	2	0	2	2	2	1	1	3	0	1	2	1	0	0	#NULL!	#NULL!
7734	7	3	2	12	2	2	1	4	#NULL!	#NULL!	#NULL!	#NULL!	#NULL!	6	2	0	2	2	2	1	5	2	0	2	2	1	0	3	#NULL!	#NULL!
7737	7	7	2	12	1	#NULL!	1	4	#NULL!	#NULL!	#NULL!	#NULL!	#NULL!	1	2	0	2	2	2	1	1	1	0	2	1	1	0	2	#NULL!	#NULL!
7739	7	1	2	12	2	1	1	4	#NULL!	#NULL!	#NULL!	#NULL!	#NULL!	2	1	0	2	2	2	1	1	2	2	2	2	1	0	2	#NULL!	#NULL!
7741	7	3	1	12	2	3	1	4	#NULL!	#NULL!	#NULL!	#NULL!	#NULL!	2	2	0	2	2	2	1	1	#NULL!	2	#NULL!	1	1	0	1	#NULL!	#NULL!
7742	7	4	2	12	2	2	1	4	#NULL!	#NULL!	#NULL!	#NULL!	#NULL!	1	2	0	2	2	2	1	1	2	0	2	2	1	0	1	#NULL!	#NULL!
7743	7	4	1	12	2	2	1	4	#NULL!	#NULL!	#NULL!	#NULL!	#NULL!	6	2	0	2	2	2	1	5	1	2	#NULL!	2	1	0	1	#NULL!	#NULL!
7745	7	5	2	12	2	2	1	4	#NULL!	#NULL!	#NULL!	#NULL!	#NULL!	2	2	0	2	2	2	1	1	2	2	1	1	1	0	1	#NULL!	#NULL!
7747	7	3	1	12	2	2	1	4	#NULL!	#NULL!	#NULL!	#NULL!	#NULL!	1	2	0	2	2	2	1	1	2	2	2	1	1	0	1	#NULL!	#NULL!
7748	7	3	1	12	2	2	1	4	#NULL!	#NULL!	#NULL!	#NULL!	#NULL!	1	1	1	2	2	2	1	1	3	3	2	2	1	0	1	#NULL!	#NULL!
7749	7	3	1	12	2	2	1	4	#NULL!	#NULL!	#NULL!	#NULL!	#NULL!	1	2	0	2	2	2	1	1	2	1	1	2	1	0	1	#NULL!	#NULL!
7750	7	1	1	12	1	#NULL!	1	4	#NULL!	#NULL!	#NULL!	#NULL!	#NULL!	2	2	0	2	2	2	1	1	2	1	#NULL!	2	1	0	1	#NULL!	#NULL!
7751	7	8	1	12	2	1	1	4	#NULL!	#NULL!	#NULL!	#NULL!	#NULL!	1	2	0	2	2	2	1	1	1	1	#NULL!	#NULL!	1	0	1	#NULL!	#NULL!
7752	7	4	2	12	2	2	1	4	#NULL!	#NULL!	#NULL!	#NULL!	#NULL!	1	2	0	2	2	2	1	1	2	2	1	#NULL!	1	0	0	#NULL!	#NULL!
7754	7	7	2	12	2	2	1	4	#NULL!	#NULL!	#NULL!	#NULL!	#NULL!	2	2	0	2	2	2	1	1	#NULL!	2	2	2	1	0	0	#NULL!	#NULL!
7756	7	3	2	12	1	#NULL!	1	4	#NULL!	#NULL!	#NULL!	#NULL!	#NULL!	2	2	0	2	2	2	1	1	3	1	2	2	1	0	0	#NULL!	#NULL!
7758	7	4	1	12	2	2	1	4	#NULL!	#NULL!	#NULL!	#NULL!	#NULL!	6	2	0	2	2	2	1	5	1	2	1	#NULL!	1	0	0	#NULL!	#NULL!
7762	7	1	1	12	2	2	1	4	#NULL!	#NULL!	#NULL!	#NULL!	#NULL!	6	2	0	2	2	2	1	5	3	2	2	2	1	0	0	#NULL!	#NULL!
7763	7	6	1	12	2	2	1	4	#NULL!	#NULL!	#NULL!	#NULL!	#NULL!	9	2	0	2	2	2	1	#NULL!	1	2	2	2	1	0	2	#NULL!	#NULL!
7764	7	5	1	12	1	#NULL!	1	4	#NULL!	#NULL!	#NULL!	#NULL!	#NULL!	1	2	0	2	2	2	1	1	1	2	2	2	1	0	2	#NULL!	#NULL!
7765	7	5	2	12	1	#NULL!	1	4	#NULL!	#NULL!	#NULL!	#NULL!	#NULL!	2	2	0	2	2	2	1	1	2	2	2	3	1	0	1	#NULL!	#NULL!
7766	7	5	2	12	1	#NULL!	1	4	#NULL!	#NULL!	#NULL!	#NULL!	#NULL!	2	2	0	2	2	2	1	1	1	1	2	2	1	0	1	#NULL!	#NULL!
7767	7	5	2	12	2	1	1	4	#NULL!	#NULL!	#NULL!	#NULL!	#NULL!	1	2	0	2	2	2	1	1	2	0	1	2	1	0	1	#NULL!	#NULL!
7768	7	1	1	12	1	#NULL!	1	4	#NULL!	#NULL!	#NULL!	#NULL!	#NULL!	2	2	0	2	2	2	1	1	2	0	2	2	1	0	1	#NULL!	#NULL!
7769	7	5	1	12	1	#NULL!	1	4	#NULL!	#NULL!	#NULL!	#NULL!	#NULL!	2	2	0	2	2	2	1	1	2	0	2	2	1	0	1	#NULL!	#NULL!
7770	7	3	1	12	2	2	1	4	#NULL!	#NULL!	#NULL!	#NULL!	#NULL!	1	1	0	2	2	2	1	1	1	0	2	2	1	0	1	#NULL!	#NULL!
7771	7	5	2	12	2	2	1	4	#NULL!	#NULL!	#NULL!	#NULL!	#NULL!	2	2	0	2	2	2	1	1	3	1	1	1	1	0	0	#NULL!	#NULL!
7772	7	5	1	12	1	#NULL!	1	4	#NULL!	#NULL!	#NULL!	#NULL!	#NULL!	2	2	0	2	2	2	1	1	1	0	2	2	1	0	0	#NULL!	#NULL!
7774	7	5	2	12	2	2	1	4	#NULL!	#NULL!	#NULL!	#NULL!	#NULL!	2	2	0	2	2	2	1	1	2	0	1	2	1	0	0	#NULL!	#NULL!
7775	7	7	1	12	1	#NULL!	1	4	#NULL!	#NULL!	#NULL!	#NULL!	#NULL!	6	2	0	2	2	2	1	5	2	3	2	#NULL!	1	0	2	#NULL!	#NULL!
7776	7	4	2	12	2	3	1	4	#NULL!	#NULL!	#NULL!	#NULL!	#NULL!	2	2	0	2	2	2	1	1	1	2	#NULL!	3	1	0	2	#NULL!	#NULL!
7777	7	9	2	12	2	2	1	4	#NULL!	#NULL!	#NULL!	#NULL!	#NULL!	6	2	0	2	2	2	1	5	2	2	2	2	1	0	2	#NULL!	#NULL!
7778	7	8	1	12	2	2	1	4	#NULL!	#NULL!	#NULL!	#NULL!	#NULL!	1	2	0	2	2	2	1	1	2	1	2	1	1	0	1	#NULL!	#NULL!
7779	7	6	2	12	1	#NULL!	1	4	#NULL!	#NULL!	#NULL!	#NULL!	#NULL!	2	2	0	2	2	2	1	1	2	0	2	2	1	0	1	#NULL!	#NULL!
7780	7	8	2	12	2	2	1	4	#NULL!	#NULL!	#NULL!	#NULL!	#NULL!	2	2	0	2	2	2	1	1	1	0	2	2	1	0	1	#NULL!	#NULL!
7781	7	8	1	12	2	2	1	4	#NULL!	#NULL!	#NULL!	#NULL!	#NULL!	2	2	0	2	2	2	1	1	1	1	2	2	1	0	1	#NULL!	#NULL!
7782	7	8	2	12	2	2	1	4	#NULL!	#NULL!	#NULL!	#NULL!	#NULL!	2	2	0	2	2	2	1	1	2	1	1	2	1	0	0	#NULL!	#NULL!
7783	7	4	2	12	2	3	1	4	#NULL!	#NULL!	#NULL!	#NULL!	#NULL!	2	2	0	2	2	2	1	1	2	2	2	2	1	0	0	#NULL!	#NULL!
7784	7	12	2	12	1	#NULL!	1	4	#NULL!	#NULL!	#NULL!	#NULL!	#NULL!	1	2	0	2	2	2	1	1	2	0	2	1	1	0	0	#NULL!	#NULL!
7785	7	6	1	12	1	#NULL!	1	4	#NULL!	#NULL!	#NULL!	#NULL!	#NULL!	1	2	0	2	2	2	1	1	2	2	#NULL!	2	1	0	0	#NULL!	#NULL!
7786	7	2	2	12	2	2	1	4	#NULL!	#NULL!	#NULL!	#NULL!	#NULL!	1	2	0	2	2	2	1	1	2	0	1	1	1	0	0	#NULL!	#NULL!
7787	7	12	1	12	2	2	1	4	#NULL!	#NULL!	#NULL!	#NULL!	#NULL!	2	9	0	2	2	3	1	1	2	2	3	2	1	0	#NULL!	#NULL!	#NULL!
7792	7	3	2	12	2	1	1	4	#NULL!	#NULL!	#NULL!	#NULL!	#NULL!	1	2	0	1	2	2	1	1	2	2	2	2	1	0	1	#NULL!	#NULL!
7793	7	7	2	12	2	3	1	4	#NULL!	#NULL!	#NULL!	#NULL!	#NULL!	4	2	0	1	2	2	1	3	1	0	3	2	1	0	3	#NULL!	#NULL!
7794	7	3	2	12	2	2	1	4	#NULL!	#NULL!	#NULL!	#NULL!	#NULL!	2	2	0	1	2	2	1	1	2	2	2	3	1	0	1	#NULL!	#NULL!
7795	7	7	2	12	2	3	1	4	#NULL!	#NULL!	#NULL!	#NULL!	#NULL!	9	9	0	1	2	1	1	#NULL!	1	1	2	2	1	0	1	#NULL!	#NULL!
7796	7	12	2	12	1	#NULL!	1	4	#NULL!	#NULL!	#NULL!	#NULL!	#NULL!	1	2	0	1	2	2	1	1	1	0	2	2	1	0	2	#NULL!	#NULL!
7797	7	8	1	12	1	#NULL!	1	4	#NULL!	#NULL!	#NULL!	#NULL!	#NULL!	6	2	0	1	2	1	1	5	2	2	3	1	1	0	2	#NULL!	#NULL!
7800	7	2	2	12	2	3	4	4	#NULL!	#NULL!	#NULL!	#NULL!	#NULL!	2	2	0	2	1	#NULL!	2	1	2	0	1	1	1	0	0	#NULL!	#NULL!
7804	7	15	1	12	2	2	3	4	#NULL!	#NULL!	#NULL!	#NULL!	#NULL!	1	2	0	2	1	1	3	1	2	2	2	1	1	0	2	#NULL!	#NULL!
7805	7	17	2	12	2	2	3	4	#NULL!	#NULL!	#NULL!	#NULL!	#NULL!	1	2	0	1	1	1	3	1	3	1	3	2	1	0	1	#NULL!	#NULL!
7807	7	8	1	12	1	#NULL!	3	4	#NULL!	#NULL!	#NULL!	#NULL!	#NULL!	1	2	0	1	1	1	3	1	2	1	2	2	1	0	2	#NULL!	#NULL!
7809	7	4	1	12	2	3	2	4	#NULL!	#NULL!	#NULL!	#NULL!	#NULL!	1	2	0	4	1	1	2	1	2	2	2	#NULL!	1	0	1	#NULL!	#NULL!
7810	7	17	2	12	1	#NULL!	2	4	#NULL!	#NULL!	#NULL!	#NULL!	#NULL!	2	1	0	3	1	1	2	1	3	0	1	1	1	0	0	#NULL!	#NULL!
7811	7	9	2	12	2	3	2	4	#NULL!	#NULL!	#NULL!	#NULL!	#NULL!	2	2	0	3	1	#NULL!	2	1	1	0	2	2	1	0	1	#NULL!	#NULL!
7812	7	8	1	12	1	#NULL!	2	4	#NULL!	#NULL!	#NULL!	#NULL!	#NULL!	2	2	0	3	1	1	2	1	2	0	2	2	1	0	0	#NULL!	#NULL!
7821	7	15	2	12	2	2	2	4	#NULL!	#NULL!	#NULL!	#NULL!	#NULL!	1	2	0	2	1	2	2	1	3	2	3	2	1	0	2	#NULL!	#NULL!
7822	7	15	1	12	1	#NULL!	2	4	#NULL!	#NULL!	#NULL!	#NULL!	#NULL!	2	2	0	2	1	1	2	1	3	2	2	2	1	0	2	#NULL!	#NULL!
7823	7	13	2	12	2	2	2	4	#NULL!	#NULL!	#NULL!	#NULL!	#NULL!	2	2	0	2	1	1	2	1	1	2	2	2	1	0	2	#NULL!	#NULL!
7824	7	15	2	12	2	2	2	4	#NULL!	#NULL!	#NULL!	#NULL!	#NULL!	2	2	0	2	1	1	2	1	3	0	3	2	1	0	2	#NULL!	#NULL!
7825	7	15	1	12	2	2	2	4	#NULL!	#NULL!	#NULL!	#NULL!	#NULL!	2	2	0	2	1	1	2	1	2	2	2	2	1	0	1	#NULL!	#NULL!
7826	7	7	2	12	2	1	2	4	#NULL!	#NULL!	#NULL!	#NULL!	#NULL!	1	2	0	2	1	1	2	1	2	#NULL!	#NULL!	2	1	0	0	#NULL!	#NULL!
7827	7	3	2	12	2	2	2	4	#NULL!	#NULL!	#NULL!	#NULL!	#NULL!	2	9	0	2	1	2	2	1	2	0	1	2	1	0	2	#NULL!	#NULL!
7831	7	17	2	12	2	2	2	4	#NULL!	#NULL!	#NULL!	#NULL!	#NULL!	1	2	0	1	1	2	2	1	3	1	2	2	1	0	1	#NULL!	#NULL!
7832	7	17	1	12	2	2	2	4	#NULL!	#NULL!	#NULL!	#NULL!	#NULL!	2	2	0	1	1	1	2	1	2	2	2	2	1	0	0	#NULL!	#NULL!
7833	7	17	1	12	2	1	2	4	#NULL!	#NULL!	#NULL!	#NULL!	#NULL!	2	2	0	1	1	1	2	1	3	0	1	2	1	0	0	#NULL!	#NULL!
7840	7	13	2	12	2	2	1	4	#NULL!	#NULL!	#NULL!	#NULL!	#NULL!	2	2	0	3	1	1	1	1	2	0	2	2	1	0	0	#NULL!	#NULL!
7841	7	1	2	12	2	2	1	4	#NULL!	#NULL!	#NULL!	#NULL!	#NULL!	1	2	0	3	1	1	1	1	3	0	2	2	1	0	2	#NULL!	#NULL!
7842	7	3	1	12	2	2	1	4	#NULL!	#NULL!	#NULL!	#NULL!	#NULL!	1	2	0	3	1	1	1	1	2	2	2	3	1	0	2	#NULL!	#NULL!
7848	7	15	2	12	2	2	1	4	#NULL!	#NULL!	#NULL!	#NULL!	#NULL!	1	2	0	2	1	1	1	1	3	2	2	2	1	0	1	#NULL!	#NULL!
7849	7	99	2	12	2	2	1	4	#NULL!	#NULL!	#NULL!	#NULL!	#NULL!	1	2	0	2	1	1	1	1	1	0	2	2	1	0	0	#NULL!	#NULL!
7850	7	3	2	12	2	2	1	4	#NULL!	#NULL!	#NULL!	#NULL!	#NULL!	6	2	0	2	1	2	1	5	3	2	2	2	1	0	3	#NULL!	#NULL!
7852	7	4	1	12	2	2	1	4	#NULL!	#NULL!	#NULL!	#NULL!	#NULL!	1	2	0	2	1	1	1	1	2	3	3	3	1	0	3	#NULL!	#NULL!
7853	7	1	1	12	1	#NULL!	1	4	#NULL!	#NULL!	#NULL!	#NULL!	#NULL!	1	2	0	2	1	1	1	1	#NULL!	2	#NULL!	2	1	0	2	#NULL!	#NULL!
7854	7	8	2	12	2	2	1	4	#NULL!	#NULL!	#NULL!	#NULL!	#NULL!	2	2	0	2	1	1	1	1	1	0	2	1	1	0	1	#NULL!	#NULL!
7855	7	1	2	12	2	2	1	4	#NULL!	#NULL!	#NULL!	#NULL!	#NULL!	6	2	0	2	1	1	1	5	2	2	2	#NULL!	1	0	1	#NULL!	#NULL!
7856	7	1	1	12	2	2	1	4	#NULL!	#NULL!	#NULL!	#NULL!	#NULL!	2	2	#NULL!	2	1	1	1	1	#NULL!	0	2	2	1	0	1	#NULL!	#NULL!
7857	7	3	2	12	2	2	1	4	#NULL!	#NULL!	#NULL!	#NULL!	#NULL!	2	2	0	2	1	2	1	1	2	0	1	1	1	0	0	#NULL!	#NULL!
7858	7	4	1	12	2	2	1	4	#NULL!	#NULL!	#NULL!	#NULL!	#NULL!	2	2	0	2	1	1	1	1	2	2	2	1	1	0	0	#NULL!	#NULL!
7859	7	4	1	12	2	2	1	4	#NULL!	#NULL!	#NULL!	#NULL!	#NULL!	1	2	0	2	1	2	1	1	1	0	2	2	1	0	0	#NULL!	#NULL!
7860	7	5	1	12	2	2	1	4	#NULL!	#NULL!	#NULL!	#NULL!	#NULL!	3	2	0	2	1	1	1	2	3	0	2	2	1	0	2	#NULL!	#NULL!
7861	7	4	1	12	2	1	1	4	#NULL!	#NULL!	#NULL!	#NULL!	#NULL!	2	2	0	2	1	1	1	1	2	0	1	1	1	0	1	#NULL!	#NULL!
7862	7	12	1	12	1	#NULL!	1	4	#NULL!	#NULL!	#NULL!	#NULL!	#NULL!	2	2	0	2	1	2	1	1	2	2	2	1	1	0	1	#NULL!	#NULL!
7863	7	2	1	12	2	2	1	4	#NULL!	#NULL!	#NULL!	#NULL!	#NULL!	1	9	0	2	1	1	1	1	3	0	#NULL!	2	1	0	1	#NULL!	#NULL!
7864	7	9	1	12	2	2	1	4	#NULL!	#NULL!	#NULL!	#NULL!	#NULL!	2	2	0	2	1	2	1	1	2	0	#NULL!	2	1	0	0	#NULL!	#NULL!
7865	7	6	2	12	2	2	1	4	#NULL!	#NULL!	#NULL!	#NULL!	#NULL!	6	9	0	2	1	4	1	5	1	1	2	2	1	0	0	#NULL!	#NULL!
7869	7	18	2	12	2	2	1	4	#NULL!	#NULL!	#NULL!	#NULL!	#NULL!	1	2	0	1	1	1	1	1	2	1	2	2	1	0	2	#NULL!	#NULL!
7870	7	18	1	12	2	1	1	4	#NULL!	#NULL!	#NULL!	#NULL!	#NULL!	2	2	0	1	1	1	1	1	3	1	3	3	1	0	1	#NULL!	#NULL!
7871	7	17	2	12	2	1	1	4	#NULL!	#NULL!	#NULL!	#NULL!	#NULL!	1	2	0	1	1	1	1	1	2	0	2	1	1	0	1	#NULL!	#NULL!
7872	7	18	2	12	2	2	1	4	#NULL!	#NULL!	#NULL!	#NULL!	#NULL!	1	2	0	1	1	1	1	1	1	2	3	1	1	0	0	#NULL!	#NULL!
7874	7	17	1	12	2	2	1	4	#NULL!	#NULL!	#NULL!	#NULL!	#NULL!	1	2	0	1	1	1	1	1	3	2	2	2	1	0	0	#NULL!	#NULL!
7875	7	1	1	12	2	2	1	4	#NULL!	#NULL!	#NULL!	#NULL!	#NULL!	2	2	0	1	1	1	1	1	2	2	2	#NULL!	1	0	2	#NULL!	#NULL!
7876	7	5	1	12	2	2	1	4	#NULL!	#NULL!	#NULL!	#NULL!	#NULL!	1	2	0	1	1	1	1	1	2	0	2	2	1	0	0	#NULL!	#NULL!
7877	7	3	2	12	2	4	1	4	#NULL!	#NULL!	#NULL!	#NULL!	#NULL!	9	2	0	1	1	1	1	#NULL!	#NULL!	0	1	2	1	0	1	#NULL!	#NULL!
8032	7	7	1	12	1	#NULL!	1	9	9	2	2	3	4	6	2	0	2	2	2	1	5	3	2	2	1	1	1	#NULL!	1	1
8034	7	1	2	12	2	1	2	1	9	9	1	4	9	1	2	0	3	2	2	2	1	1	2	2	2	1	1	1	#NULL!	1
8037	7	8	1	12	2	2	2	1	9	2	2	1	9	6	2	0	3	2	2	2	5	2	2	3	3	1	1	1	1	1
9658	7	1	2	12	2	2	1	1	4	9	2	4	1	2	9	0	3	1	1	1	1	3	0	2	2	1	1	3	#NULL!	1
9660	7	1	1	12	2	1	1	1	4	9	1	5	9	1	2	#NULL!	2	1	2	1	1	#NULL!	0	2	#NULL!	1	1	1	#NULL!	1
9661	7	18	2	12	1	#NULL!	1	1	4	3	5	5	3	3	2	0	1	1	1	1	2	3	1	3	2	1	1	1	2	4
9665	7	4	2	12	1	#NULL!	1	3	4	2	2	4	9	1	2	0	1	3	1	1	1	2	2	2	1	1	1	#NULL!	1	1
9667	7	1	2	12	2	2	3	1	4	2	2	4	9	6	2	0	3	2	2	3	5	3	0	2	3	1	1	1	1	1
9671	7	5	2	12	2	2	2	3	4	2	1	1	1	1	2	0	2	3	3	2	1	2	2	2	2	1	1	2	1	1
9673	7	2	2	12	2	2	1	1	4	2	1	4	3	2	2	0	2	2	2	1	1	1	0	2	#NULL!	1	1	0	1	1
9678	7	1	1	12	2	2	3	1	4	1	3	5	2	6	1	0	3	1	1	3	5	3	3	#NULL!	#NULL!	1	1	2	1	2
9683	7	3	2	12	2	2	1	1	4	1	2	4	3	9	9	0	2	2	2	1	#NULL!	3	2	3	3	1	1	1	1	1
9684	7	1	2	12	2	2	1	1	4	1	2	4	2	2	2	0	#NULL!	2	2	1	1	2	0	2	3	1	1	0	1	1
9685	7	8	2	12	2	2	1	1	4	1	2	4	1	1	2	0	3	2	2	1	1	2	2	3	2	1	1	2	1	1
9688	7	1	1	12	1	#NULL!	2	3	4	1	1	2	4	1	2	0	3	2	2	2	1	2	2	3	3	1	1	1	1	1
9697	7	1	2	12	2	1	1	3	4	1	1	2	1	1	2	0	3	3	3	1	1	1	1	2	2	1	1	0	1	1
9700	7	7	2	12	2	2	1	1	4	1	1	4	3	2	2	0	3	2	2	1	1	1	0	#NULL!	1	1	1	0	1	1
9702	7	9	2	12	2	2	1	1	4	1	1	1	3	2	2	0	4	3	3	1	1	1	0	1	2	1	1	0	1	1
9703	7	1	2	12	2	2	2	1	4	1	1	5	2	2	2	0	3	3	3	2	1	3	0	1	2	1	1	0	1	1
9704	7	3	2	12	2	2	9	1	4	1	1	5	2	1	2	0	#NULL!	2	2	#NULL!	1	1	2	3	2	1	1	1	1	1
9705	7	7	2	12	1	#NULL!	2	1	4	1	1	4	2	6	9	0	2	2	2	2	5	1	2	#NULL!	1	1	1	0	1	1
9706	7	2	2	12	2	2	1	1	4	1	1	4	2	2	2	#NULL!	2	2	2	1	1	2	0	2	2	1	1	2	1	1
9707	7	6	2	12	2	2	1	1	4	1	1	5	1	2	2	0	2	1	1	1	1	1	2	2	2	1	1	2	1	1
10678	7	1	2	12	2	2	1	1	3	3	2	3	9	1	2	0	#NULL!	1	1	1	1	#NULL!	1	3	2	1	1	2	2	1
10679	7	6	2	12	1	#NULL!	1	1	3	3	2	4	1	1	2	0	2	2	2	1	1	2	2	2	2	1	1	0	2	1
10683	7	8	1	12	2	3	2	1	3	3	1	4	2	2	2	0	2	2	3	2	1	1	0	2	2	1	1	0	2	1
10684	7	1	1	12	2	2	2	1	3	3	1	4	1	2	2	0	3	2	2	2	1	2	0	1	2	1	1	1	2	1
10686	7	7	1	12	2	1	1	1	3	3	1	1	1	1	2	0	3	2	2	1	1	2	2	2	2	1	1	2	2	1
10693	7	1	2	12	2	2	1	1	3	2	2	5	2	2	2	0	3	3	3	1	1	2	1	2	2	1	1	1	1	1
10694	7	2	1	12	2	2	1	1	3	2	2	4	2	1	1	0	3	2	2	1	1	3	0	2	1	1	1	0	1	1
10695	7	4	2	12	2	1	1	1	3	2	2	2	1	2	2	0	3	3	3	1	1	1	0	1	2	1	1	0	1	1
10696	7	7	2	12	2	2	2	3	3	2	1	1	4	6	2	0	3	4	4	2	5	2	2	3	3	1	1	2	1	1
10705	7	1	1	12	2	2	1	1	3	2	1	4	4	2	2	0	3	3	3	1	1	#NULL!	0	1	2	1	1	0	1	1
10706	7	4	2	12	1	#NULL!	2	1	3	2	1	1	4	1	2	#NULL!	4	3	3	2	1	1	0	2	2	1	1	0	1	1
10707	7	2	2	12	2	2	1	1	3	2	1	4	3	2	2	0	1	3	3	1	1	2	1	2	#NULL!	1	1	0	1	1
10709	7	4	1	12	2	2	1	1	3	2	1	4	2	2	2	0	3	2	2	1	1	1	2	2	2	1	1	1	1	1
10710	7	7	2	12	2	3	1	1	3	2	1	3	2	6	2	0	#NULL!	#NULL!	1	1	5	2	3	3	#NULL!	1	1	1	1	1
10713	7	1	2	12	2	2	1	1	3	1	2	4	2	1	2	0	2	1	1	1	1	1	0	1	1	1	1	0	1	1
10714	7	6	2	12	1	#NULL!	1	1	3	1	2	5	1	1	2	0	3	2	2	1	1	1	2	2	3	1	1	1	1	1
11802	7	1	2	12	2	2	1	1	2	9	1	4	1	2	2	0	#NULL!	#NULL!	#NULL!	1	1	#NULL!	#NULL!	2	3	1	1	0	#NULL!	1
11803	7	5	1	12	2	3	2	1	2	4	1	1	4	9	2	0	2	1	1	2	#NULL!	1	0	2	#NULL!	1	1	1	3	1
11804	7	3	1	12	1	#NULL!	3	1	2	3	9	2	2	3	2	0	2	1	1	3	2	2	2	3	2	1	1	1	2	#NULL!
11805	7	8	2	12	2	2	5	1	2	3	4	4	9	2	2	0	3	2	2	4	1	2	0	#NULL!	2	1	1	1	2	3
11807	7	2	1	12	1	#NULL!	2	3	2	3	3	1	1	2	2	0	4	2	3	2	1	1	0	2	2	1	1	2	2	2
11808	7	4	1	12	1	#NULL!	1	1	2	3	3	4	3	2	2	#NULL!	2	2	2	1	1	1	2	2	2	1	1	1	2	2
11809	7	3	2	12	2	2	1	1	2	3	3	3	1	2	2	0	4	4	4	1	1	1	0	1	2	1	1	0	2	2
11810	7	5	1	12	2	2	2	1	2	3	3	3	1	1	2	0	2	3	3	2	1	1	0	1	2	1	1	1	2	2
11813	7	1	1	12	2	3	1	3	2	3	1	4	9	2	2	0	2	1	1	1	1	1	2	2	2	1	1	2	2	1
11816	7	9	2	12	2	2	1	3	2	3	1	4	2	1	2	0	4	2	2	1	1	1	2	2	3	1	1	1	2	1
11823	7	3	2	12	2	2	1	1	2	3	1	3	9	2	2	0	4	4	4	1	1	1	0	2	#NULL!	1	1	1	2	1
11824	7	8	2	12	1	#NULL!	1	1	2	3	1	1	9	3	2	0	4	3	3	1	2	1	2	3	2	1	1	3	2	1
11825	7	1	2	12	2	2	4	1	2	3	1	4	3	2	2	0	2	2	2	2	1	3	0	1	1	1	1	0	2	1
11826	7	1	2	12	2	2	2	1	2	3	1	4	3	2	1	0	2	2	2	2	1	2	2	3	2	1	1	1	2	1
11827	7	15	2	12	1	#NULL!	1	1	2	3	1	4	3	2	2	0	2	2	2	1	1	3	2	2	2	1	1	0	2	1
11830	7	3	2	12	2	2	1	1	2	2	4	4	3	6	2	0	1	1	1	1	5	1	0	2	3	1	1	1	1	3
11834	7	1	1	12	1	#NULL!	2	1	2	2	2	5	3	2	2	0	2	2	2	2	1	3	0	2	2	1	1	1	1	1
11835	7	2	1	12	1	#NULL!	3	1	2	2	2	4	3	6	2	0	3	3	3	3	5	2	2	2	3	1	1	1	1	1
11838	7	7	1	12	2	2	9	1	2	2	1	5	9	2	2	0	2	2	2	#NULL!	1	1	2	#NULL!	2	1	1	0	1	1
11839	7	4	2	12	2	2	2	1	2	2	1	4	9	6	9	0	3	2	2	2	5	2	2	1	2	1	1	0	1	1
11840	7	4	2	12	1	#NULL!	2	1	2	2	1	1	4	3	1	0	3	1	3	2	2	2	0	2	3	1	1	1	1	1
11841	7	1	2	12	2	2	1	1	2	2	1	4	2	1	2	0	2	2	2	1	1	2	0	2	2	1	1	0	1	1
11842	7	4	2	12	1	#NULL!	1	1	2	2	1	2	2	1	2	0	4	3	3	1	1	2	0	2	2	1	1	1	1	1
13863	7	8	1	12	1	#NULL!	1	9	1	1	1	1	4	6	2	0	3	2	2	1	5	2	2	2	3	1	1	2	1	1
13864	7	5	1	12	1	#NULL!	1	1	1	9	1	5	4	2	2	0	2	2	2	1	1	1	2	2	2	1	1	1	#NULL!	1
13865	7	1	2	12	2	2	1	1	1	9	1	4	4	6	2	0	2	1	1	1	5	2	2	2	#NULL!	1	1	1	#NULL!	1
13869	7	8	1	12	2	2	2	1	1	3	4	4	2	6	2	0	2	2	2	2	5	2	1	#NULL!	3	1	1	2	2	3
13871	7	4	2	12	2	2	1	1	1	3	3	4	9	2	2	0	1	1	1	1	1	1	1	2	2	1	1	1	2	2
13873	7	4	2	12	2	2	1	1	1	3	3	3	1	6	2	0	2	2	2	1	5	2	1	2	1	1	1	2	2	2
13876	7	18	1	12	2	2	3	1	1	3	2	4	2	1	2	0	2	2	2	3	1	2	0	2	2	1	1	1	2	1
13886	7	13	2	12	1	#NULL!	1	2	1	3	1	5	1	6	2	0	2	2	2	1	5	3	1	2	2	1	1	1	2	1
13887	7	1	2	12	2	2	2	1	1	3	1	3	9	1	2	0	2	2	#NULL!	2	1	#NULL!	0	2	2	1	1	0	2	1
13888	7	4	2	12	2	5	1	1	1	3	1	3	9	1	2	0	2	2	2	1	1	2	0	1	1	1	1	0	2	1
13889	7	18	2	12	2	2	1	1	1	3	1	4	4	1	2	0	2	1	1	1	1	1	0	3	1	1	1	1	2	1
13890	7	8	1	12	2	2	1	1	1	3	1	5	3	2	9	0	3	3	3	1	1	2	1	2	2	1	1	1	2	1
13891	7	2	1	12	2	2	2	1	1	3	1	4	3	2	2	0	2	2	2	2	1	2	0	2	#NULL!	1	1	1	2	1
13892	7	5	2	12	2	2	1	1	1	3	1	4	3	9	9	0	2	2	2	1	#NULL!	2	0	2	2	1	1	1	2	1
13893	7	17	2	12	2	2	2	1	1	3	1	5	2	1	2	1	2	1	1	2	1	2	2	2	2	1	1	1	2	1
13894	7	12	1	12	2	4	2	1	1	3	1	4	2	2	2	0	#NULL!	#NULL!	1	2	1	1	0	#NULL!	2	1	1	2	2	1
13895	7	7	2	12	2	2	1	1	1	3	1	4	2	2	9	0	2	2	2	1	1	2	2	1	2	1	1	1	2	1
13896	7	3	2	12	2	2	1	1	1	3	1	9	1	1	2	0	2	2	#NULL!	1	1	#NULL!	0	2	2	1	1	#NULL!	2	1
13897	7	17	1	12	2	5	2	1	1	3	1	4	1	1	2	0	2	2	2	2	1	2	2	2	2	1	1	1	2	1
13899	7	7	2	12	2	2	2	1	1	3	1	2	1	6	2	0	2	2	2	2	5	2	1	2	2	1	1	2	2	1
13900	7	1	1	12	2	3	4	1	1	2	9	9	9	9	2	0	2	1	1	2	#NULL!	#NULL!	#NULL!	2	2	1	1	#NULL!	1	#NULL!
13903	7	3	2	12	2	2	1	1	1	2	4	4	9	9	2	0	3	2	2	1	#NULL!	2	0	1	2	1	1	0	1	3
13904	7	3	1	12	1	#NULL!	2	1	1	2	4	5	4	2	2	0	2	2	2	2	1	1	2	2	1	1	1	0	1	3
13905	7	3	1	12	1	#NULL!	1	1	1	2	4	4	3	1	2	#NULL!	2	2	2	1	1	2	2	3	2	1	1	1	1	3
13906	7	4	2	12	2	2	1	1	1	2	3	4	3	2	2	0	2	2	2	1	1	3	3	3	2	1	1	2	1	2
13907	7	1	1	12	2	2	2	1	1	2	3	2	1	6	2	0	#NULL!	#NULL!	#NULL!	2	5	2	0	3	3	1	1	0	1	2
13908	7	10	2	12	2	3	2	1	1	2	2	5	2	1	2	1	1	1	1	2	1	1	0	3	3	1	1	3	1	1
13910	7	1	2	12	2	1	1	3	1	2	1	4	9	1	1	1	1	2	2	1	1	#NULL!	2	#NULL!	3	1	1	2	1	1
13915	7	1	1	12	1	#NULL!	3	1	1	2	1	9	9	1	1	0	1	1	1	3	1	#NULL!	2	2	#NULL!	1	1	0	1	1
13916	7	4	2	12	2	2	1	1	1	2	1	4	4	2	2	0	2	2	2	1	1	2	0	2	2	1	1	0	1	1
13917	7	1	1	12	1	#NULL!	2	1	1	2	1	4	3	2	2	0	1	2	2	2	1	1	1	#NULL!	#NULL!	1	1	1	1	1
13919	7	1	1	12	2	2	1	1	1	2	1	5	2	1	2	0	2	2	2	1	1	3	2	3	2	1	1	1	1	1
13920	7	18	2	12	2	2	2	1	1	2	1	5	2	1	2	0	2	1	1	2	1	2	2	2	2	1	1	1	1	1
13921	7	1	1	12	2	2	9	1	1	2	1	4	2	2	9	0	2	2	2	#NULL!	1	3	0	2	2	1	1	1	1	1
13922	7	7	1	12	2	2	4	1	1	2	1	4	2	1	9	0	2	2	2	2	1	2	2	#NULL!	2	1	1	0	1	1
13923	7	1	2	12	2	3	2	1	1	2	1	4	2	2	2	0	1	2	2	2	1	1	0	2	2	1	1	0	1	1
13924	7	3	2	12	2	1	1	1	1	2	1	4	2	9	2	0	2	2	2	1	#NULL!	2	2	2	#NULL!	1	1	1	1	1
13925	7	2	1	12	2	2	1	1	1	2	1	4	2	2	2	0	2	1	1	1	1	2	2	3	2	1	1	0	1	1
13927	7	8	2	12	2	1	2	1	1	2	1	4	1	2	2	0	4	2	2	2	1	1	0	2	1	1	1	1	1	1
13928	7	1	1	12	2	2	1	1	1	1	9	9	1	2	2	0	2	1	1	1	1	3	0	#NULL!	#NULL!	1	1	0	1	#NULL!
13930	7	2	1	12	2	2	3	1	1	1	3	3	2	1	2	0	2	1	1	3	1	2	2	2	2	1	1	0	1	2
13937	7	8	1	12	2	3	1	1	1	1	1	3	9	6	2	0	2	2	2	1	5	2	0	2	1	1	1	2	1	1
13938	7	2	2	12	2	2	2	1	1	1	1	3	2	2	2	0	2	2	2	2	1	2	0	1	1	1	1	0	1	1
13939	7	1	1	12	1	#NULL!	1	1	1	1	1	5	1	2	2	0	3	2	2	1	1	2	2	2	2	1	1	#NULL!	1	1
6943	9	10	2	13	2	3	1	4	#NULL!	#NULL!	#NULL!	#NULL!	#NULL!	2	2	0	2	2	2	1	1	2	0	2	2	6	0	1	#NULL!	#NULL!
11794	9	2	2	13	1	#NULL!	1	3	2	1	1	3	2	3	2	1	2	1	2	1	2	1	0	#NULL!	2	6	1	2	1	1
6946	9	1	2	13	1	#NULL!	1	4	#NULL!	#NULL!	#NULL!	#NULL!	#NULL!	6	2	0	2	2	4	1	5	2	1	2	2	5	0	1	#NULL!	#NULL!
6640	9	98	2	13	2	2	5	4	#NULL!	#NULL!	#NULL!	#NULL!	#NULL!	2	2	0	2	2	2	4	1	2	0	2	2	3	0	1	#NULL!	#NULL!
6672	9	1	2	13	1	#NULL!	3	4	#NULL!	#NULL!	#NULL!	#NULL!	#NULL!	1	1	0	2	2	3	3	1	2	0	2	3	3	0	0	#NULL!	#NULL!
9563	9	2	1	13	1	#NULL!	2	3	4	2	1	3	1	3	2	0	3	2	3	2	2	2	2	2	2	3	1	2	1	1
9565	9	5	2	13	2	2	6	1	4	2	1	5	9	2	2	0	2	2	1	5	1	2	2	2	1	3	1	0	1	1
10618	9	3	1	13	1	#NULL!	6	3	3	2	1	4	1	2	2	0	3	3	3	5	1	2	0	2	#NULL!	3	1	1	1	1
13502	9	3	2	13	2	3	2	2	1	4	1	3	1	2	2	0	2	2	1	2	1	1	3	2	2	3	1	0	3	1
13750	9	1	2	13	2	1	1	3	1	2	1	4	4	1	2	0	2	2	4	1	1	3	0	3	2	3	1	2	1	1
13772	9	3	2	13	2	1	2	1	1	2	1	4	3	4	9	1	2	2	2	2	3	1	2	2	#NULL!	3	1	3	1	1
6520	9	3	2	13	1	#NULL!	1	4	#NULL!	#NULL!	#NULL!	#NULL!	#NULL!	1	2	0	3	3	3	1	1	2	0	2	2	2	0	2	#NULL!	#NULL!
7319	9	9	2	13	2	2	1	4	#NULL!	#NULL!	#NULL!	#NULL!	#NULL!	2	2	0	2	1	2	1	1	2	0	2	2	2	0	1	#NULL!	#NULL!
7320	9	1	2	13	1	#NULL!	1	4	#NULL!	#NULL!	#NULL!	#NULL!	#NULL!	1	2	0	2	1	2	1	1	2	2	2	2	2	0	0	#NULL!	#NULL!
13539	9	4	1	13	1	#NULL!	2	2	1	3	3	3	2	1	2	0	2	3	2	2	1	2	2	2	2	2	1	1	2	2
6252	9	5	2	13	2	1	5	4	#NULL!	#NULL!	#NULL!	#NULL!	#NULL!	2	2	0	2	4	4	4	1	1	2	2	3	1	0	1	#NULL!	#NULL!
6261	9	6	2	13	1	#NULL!	3	4	#NULL!	#NULL!	#NULL!	#NULL!	#NULL!	1	2	0	4	4	4	3	1	1	2	2	2	1	0	2	#NULL!	#NULL!
6293	9	1	1	13	2	1	2	4	#NULL!	#NULL!	#NULL!	#NULL!	#NULL!	2	2	0	2	4	4	2	1	3	0	2	1	1	0	1	#NULL!	#NULL!
6348	9	7	1	13	1	#NULL!	1	4	#NULL!	#NULL!	#NULL!	#NULL!	#NULL!	2	2	0	4	4	4	1	1	1	0	2	2	1	0	0	#NULL!	#NULL!
6430	9	7	1	13	2	2	2	4	#NULL!	#NULL!	#NULL!	#NULL!	#NULL!	2	2	0	3	3	3	2	1	2	2	2	2	1	0	2	#NULL!	#NULL!
6432	9	5	1	13	2	2	2	4	#NULL!	#NULL!	#NULL!	#NULL!	#NULL!	1	2	0	3	3	3	2	1	1	2	2	2	1	0	2	#NULL!	#NULL!
6541	9	7	1	13	2	2	1	4	#NULL!	#NULL!	#NULL!	#NULL!	#NULL!	2	2	0	3	3	3	1	1	2	0	2	2	1	0	2	#NULL!	#NULL!
6571	9	7	1	13	1	#NULL!	1	4	#NULL!	#NULL!	#NULL!	#NULL!	#NULL!	1	2	1	3	3	3	1	1	3	2	3	2	1	0	1	#NULL!	#NULL!
6679	9	4	1	13	2	2	3	4	#NULL!	#NULL!	#NULL!	#NULL!	#NULL!	1	2	0	2	2	2	3	1	2	2	#NULL!	#NULL!	1	0	1	#NULL!	#NULL!
6773	9	2	2	13	2	2	2	4	#NULL!	#NULL!	#NULL!	#NULL!	#NULL!	2	2	0	2	2	2	2	1	2	2	2	3	1	0	3	#NULL!	#NULL!
6776	9	3	2	13	2	2	2	4	#NULL!	#NULL!	#NULL!	#NULL!	#NULL!	2	2	0	2	2	2	2	1	2	0	2	2	1	0	1	#NULL!	#NULL!
6899	9	3	1	13	2	1	1	4	#NULL!	#NULL!	#NULL!	#NULL!	#NULL!	1	2	0	3	2	3	1	1	2	2	1	2	1	0	1	#NULL!	#NULL!
6901	9	4	1	13	2	2	1	4	#NULL!	#NULL!	#NULL!	#NULL!	#NULL!	1	9	0	3	2	3	1	1	2	2	3	2	1	0	1	#NULL!	#NULL!
6970	9	0	2	13	2	2	1	4	#NULL!	#NULL!	#NULL!	#NULL!	#NULL!	1	2	0	2	2	2	1	1	2	2	2	#NULL!	1	0	2	#NULL!	#NULL!
6997	9	4	2	13	1	#NULL!	1	4	#NULL!	#NULL!	#NULL!	#NULL!	#NULL!	2	2	0	2	2	2	1	1	2	1	2	2	1	0	2	#NULL!	#NULL!
7004	9	4	2	13	2	2	1	4	#NULL!	#NULL!	#NULL!	#NULL!	#NULL!	2	2	0	2	2	2	1	1	2	2	2	2	1	0	1	#NULL!	#NULL!
7005	9	3	1	13	2	2	1	4	#NULL!	#NULL!	#NULL!	#NULL!	#NULL!	1	2	0	2	2	2	1	1	2	1	2	2	1	0	1	#NULL!	#NULL!
7013	9	4	2	13	2	2	1	4	#NULL!	#NULL!	#NULL!	#NULL!	#NULL!	2	1	0	2	2	2	1	1	1	2	2	2	1	0	1	#NULL!	#NULL!
7020	9	4	1	13	2	9	1	4	#NULL!	#NULL!	#NULL!	#NULL!	#NULL!	2	2	0	2	2	2	1	1	1	0	2	1	1	0	0	#NULL!	#NULL!
7024	9	4	2	13	2	2	1	4	#NULL!	#NULL!	#NULL!	#NULL!	#NULL!	2	9	0	2	2	2	1	1	2	2	2	2	1	0	0	#NULL!	#NULL!
7236	9	5	2	13	2	1	3	4	#NULL!	#NULL!	#NULL!	#NULL!	#NULL!	6	2	0	2	1	1	3	5	2	2	3	2	1	0	2	#NULL!	#NULL!
7241	9	5	1	13	1	#NULL!	3	4	#NULL!	#NULL!	#NULL!	#NULL!	#NULL!	2	2	0	1	1	1	3	1	3	0	2	1	1	0	1	#NULL!	#NULL!
7340	9	1	1	13	2	1	1	4	#NULL!	#NULL!	#NULL!	#NULL!	#NULL!	1	2	0	2	1	2	1	1	#NULL!	0	2	3	1	0	2	#NULL!	#NULL!
7346	9	5	1	13	2	2	1	4	#NULL!	#NULL!	#NULL!	#NULL!	#NULL!	6	2	0	2	1	1	1	5	2	0	2	2	1	0	1	#NULL!	#NULL!
7354	9	3	2	13	2	1	1	4	#NULL!	#NULL!	#NULL!	#NULL!	#NULL!	2	2	0	2	1	1	1	1	2	2	#NULL!	1	1	0	0	#NULL!	#NULL!
7355	9	4	2	13	2	3	1	4	#NULL!	#NULL!	#NULL!	#NULL!	#NULL!	2	9	0	2	1	2	1	1	2	2	2	3	1	0	0	#NULL!	#NULL!
9510	9	4	2	13	2	2	5	3	4	9	1	1	3	6	2	0	1	1	1	4	5	2	2	2	3	1	1	2	#NULL!	1
9529	9	7	1	13	1	#NULL!	5	1	4	3	1	5	2	2	2	0	2	3	3	4	1	1	2	2	2	1	1	2	2	1
9532	9	2	2	13	1	#NULL!	2	3	4	2	9	9	4	2	2	0	2	1	1	2	1	2	0	1	1	1	1	0	1	#NULL!
9602	9	3	2	13	1	#NULL!	2	1	4	1	2	4	2	2	2	0	1	2	2	2	1	2	0	2	2	1	1	0	1	1
9650	9	5	2	13	2	2	1	1	4	1	1	4	2	2	2	0	1	1	1	1	1	#NULL!	1	2	2	1	1	3	1	1
10602	9	3	2	13	2	2	1	1	3	2	2	4	3	6	1	1	2	1	1	1	5	3	2	#NULL!	2	1	1	2	1	1
11716	9	2	2	13	2	2	2	1	2	3	1	4	4	2	2	0	2	2	2	2	1	2	1	2	1	1	1	0	2	1
11738	9	10	2	13	2	2	2	1	2	3	1	3	1	2	2	0	4	4	4	2	1	1	0	3	3	1	1	1	2	1
11764	9	4	1	13	2	2	2	1	2	2	2	3	9	1	2	0	2	2	2	2	1	2	0	#NULL!	1	1	1	1	1	1
13528	9	3	2	13	1	#NULL!	1	1	1	4	1	1	1	2	2	0	3	2	2	1	1	2	0	2	2	1	1	2	3	1
13532	9	2	2	13	1	#NULL!	1	3	1	3	4	5	2	6	9	0	1	1	1	1	5	2	3	3	3	1	1	2	2	3
13561	9	5	1	13	1	#NULL!	4	1	1	3	2	4	4	2	2	0	2	2	2	2	1	2	2	3	#NULL!	1	1	1	2	1
13567	9	9	1	13	2	2	1	1	1	3	2	4	2	1	2	0	3	3	3	1	1	2	2	2	2	1	1	1	2	1
13627	9	3	2	13	2	3	2	1	1	3	1	4	4	2	9	0	2	2	2	2	1	2	2	#NULL!	2	1	1	1	2	1
13726	9	3	2	13	2	2	1	1	1	2	3	3	1	2	2	1	2	2	2	1	1	3	0	3	2	1	1	2	1	2
6586	8	8	2	13	2	2	1	4	#NULL!	#NULL!	#NULL!	#NULL!	#NULL!	2	2	0	2	3	#NULL!	1	1	2	0	2	2	#NULL!	0	0	#NULL!	#NULL!
6936	8	3	1	13	1	#NULL!	1	4	#NULL!	#NULL!	#NULL!	#NULL!	#NULL!	2	2	0	2	2	2	1	1	2	1	2	3	#NULL!	0	0	#NULL!	#NULL!
7248	8	3	2	13	2	2	2	4	#NULL!	#NULL!	#NULL!	#NULL!	#NULL!	2	2	#NULL!	2	1	#NULL!	2	1	3	0	2	2	#NULL!	0	0	#NULL!	#NULL!
7406	8	3	2	13	2	2	1	4	#NULL!	#NULL!	#NULL!	#NULL!	#NULL!	1	2	0	1	1	1	1	1	2	2	2	2	#NULL!	0	1	#NULL!	#NULL!
11676	8	1	2	13	2	2	9	3	2	3	1	1	4	9	2	0	#NULL!	#NULL!	2	#NULL!	#NULL!	1	1	2	2	#NULL!	1	1	2	1
11714	8	1	1	13	1	#NULL!	9	1	2	3	1	9	9	2	2	0	2	2	#NULL!	#NULL!	1	2	0	2	2	#NULL!	1	1	2	1
13831	8	6	2	13	9	#NULL!	9	3	1	1	1	4	9	1	2	#NULL!	#NULL!	#NULL!	1	#NULL!	1	#NULL!	2	2	2	#NULL!	1	1	1	1
6262	8	10	2	13	2	2	3	4	#NULL!	#NULL!	#NULL!	#NULL!	#NULL!	6	2	0	3	4	2	3	5	1	0	2	3	6	0	2	#NULL!	#NULL!
6726	8	7	2	13	2	2	2	4	#NULL!	#NULL!	#NULL!	#NULL!	#NULL!	2	2	0	2	2	2	2	1	2	1	2	2	6	0	2	#NULL!	#NULL!
6942	8	9	1	13	2	2	1	4	#NULL!	#NULL!	#NULL!	#NULL!	#NULL!	2	2	0	2	2	2	1	1	3	2	2	2	6	0	1	#NULL!	#NULL!
7218	8	12	2	13	2	3	5	4	#NULL!	#NULL!	#NULL!	#NULL!	#NULL!	9	2	0	2	1	2	4	#NULL!	2	0	2	2	6	0	2	#NULL!	#NULL!
7311	8	3	1	13	2	2	1	4	#NULL!	#NULL!	#NULL!	#NULL!	#NULL!	2	2	0	2	1	2	1	1	2	2	2	1	6	0	1	#NULL!	#NULL!
10549	8	10	1	13	1	#NULL!	4	3	3	3	2	2	1	1	2	0	3	3	2	2	1	2	0	2	2	6	1	0	2	1
10554	8	6	1	13	1	#NULL!	4	1	3	3	2	3	1	1	2	1	2	1	2	2	1	1	0	2	3	6	1	1	2	1
13650	8	8	1	13	2	3	3	1	1	3	1	5	2	6	2	0	2	2	2	3	5	2	1	2	2	6	1	1	2	1
6727	8	2	1	13	2	2	2	4	#NULL!	#NULL!	#NULL!	#NULL!	#NULL!	1	2	0	2	2	4	2	1	1	2	2	2	5	0	2	#NULL!	#NULL!
6945	8	5	2	13	1	#NULL!	1	4	#NULL!	#NULL!	#NULL!	#NULL!	#NULL!	1	2	0	2	2	4	1	1	3	2	2	1	5	0	0	#NULL!	#NULL!
10592	8	5	2	13	2	2	6	3	3	2	2	5	2	2	2	0	2	3	2	5	1	2	0	2	2	5	1	2	1	1
11618	8	7	1	13	2	2	1	3	2	4	2	2	2	2	2	0	1	2	2	1	1	3	1	2	2	5	1	1	3	1
11695	8	8	2	13	2	2	9	3	2	3	1	3	1	2	2	0	3	4	2	#NULL!	1	#NULL!	1	2	2	5	1	0	2	1
11772	8	3	1	13	2	2	1	3	2	2	1	4	9	1	2	0	2	2	4	1	1	2	1	2	3	5	1	0	1	1
13730	8	5	1	13	1	#NULL!	1	3	1	2	2	4	2	3	2	0	2	1	2	1	2	1	2	2	2	5	1	2	1	1
13732	8	5	2	13	1	#NULL!	2	3	1	2	2	3	1	1	2	0	2	2	2	2	1	1	1	2	2	5	1	1	1	1
9557	8	6	1	13	2	1	1	3	4	2	1	4	3	1	2	0	1	1	3	1	1	2	1	2	2	4	1	1	1	1
10558	8	7	1	13	2	3	6	3	3	3	1	3	2	2	2	0	2	2	3	5	1	2	0	2	2	4	1	1	2	1
6382	8	3	2	13	2	2	5	4	#NULL!	#NULL!	#NULL!	#NULL!	#NULL!	1	2	0	2	3	3	4	1	1	0	2	2	3	0	1	#NULL!	#NULL!
6390	8	5	2	13	1	#NULL!	4	4	#NULL!	#NULL!	#NULL!	#NULL!	#NULL!	2	2	0	3	3	1	2	1	2	0	2	2	3	0	0	#NULL!	#NULL!
6395	8	7	1	13	1	#NULL!	3	4	#NULL!	#NULL!	#NULL!	#NULL!	#NULL!	1	2	0	3	3	3	3	1	2	2	1	2	3	0	2	#NULL!	#NULL!
6418	8	8	1	13	2	2	2	4	#NULL!	#NULL!	#NULL!	#NULL!	#NULL!	6	2	0	3	3	1	2	5	1	1	3	2	3	0	3	#NULL!	#NULL!
6588	8	3	1	13	2	2	1	4	#NULL!	#NULL!	#NULL!	#NULL!	#NULL!	2	9	0	2	3	2	1	1	#NULL!	2	2	#NULL!	3	0	2	#NULL!	#NULL!
6626	8	4	1	13	2	2	9	4	#NULL!	#NULL!	#NULL!	#NULL!	#NULL!	1	2	0	3	2	2	#NULL!	1	2	2	2	#NULL!	3	0	1	#NULL!	#NULL!
6634	8	5	1	13	2	2	6	4	#NULL!	#NULL!	#NULL!	#NULL!	#NULL!	9	2	0	2	2	1	5	#NULL!	2	0	2	#NULL!	3	0	0	#NULL!	#NULL!
6666	8	2	1	13	2	2	3	4	#NULL!	#NULL!	#NULL!	#NULL!	#NULL!	6	1	0	3	2	2	3	5	3	2	2	3	3	0	3	#NULL!	#NULL!
6732	8	2	1	13	2	2	2	4	#NULL!	#NULL!	#NULL!	#NULL!	#NULL!	2	2	0	2	2	2	2	1	3	0	2	1	3	0	0	#NULL!	#NULL!
8020	8	3	2	13	2	2	2	3	9	4	1	3	1	1	2	0	2	1	1	2	1	#NULL!	0	#NULL!	2	3	1	1	3	1
9513	8	2	2	13	2	2	2	3	4	4	1	4	3	2	2	0	2	1	1	2	1	#NULL!	#NULL!	2	2	3	1	1	3	1
9526	8	6	2	13	2	2	2	3	4	3	1	4	1	2	2	1	4	2	1	2	1	2	2	2	2	3	1	2	2	1
9558	8	6	2	13	2	2	2	3	4	2	1	4	2	2	2	0	2	2	2	2	1	2	0	1	1	3	1	0	1	1
9593	8	3	1	13	2	2	6	3	4	1	2	5	3	2	2	0	2	2	1	5	1	3	0	2	2	3	1	0	1	1
9594	8	1	1	13	2	3	6	3	4	1	2	5	2	2	2	0	2	2	1	5	1	3	0	2	2	3	1	0	1	1
9595	8	11	2	13	2	2	6	3	4	1	2	4	2	2	9	0	3	2	3	5	1	3	0	1	2	3	1	0	1	1
9596	8	5	2	13	2	1	6	3	4	1	2	4	1	6	2	0	2	2	1	5	5	1	1	3	2	3	1	3	1	1
9612	8	3	1	13	2	2	4	3	4	1	1	4	9	2	2	0	2	1	1	2	1	3	2	2	2	3	1	0	1	1
9614	8	1	1	13	2	2	4	3	4	1	1	9	3	6	2	#NULL!	2	3	1	2	5	1	0	2	2	3	1	1	1	1
9617	8	8	1	13	2	2	6	3	4	1	1	3	3	1	2	0	4	#NULL!	#NULL!	5	1	2	2	2	2	3	1	0	1	1
9618	8	7	2	13	1	#NULL!	4	3	4	1	1	5	2	2	2	0	2	2	1	2	1	3	0	2	2	3	1	0	1	1
9619	8	6	1	13	2	2	2	3	4	1	1	5	2	6	2	0	3	1	1	2	5	2	2	2	2	3	1	2	1	1
9621	8	5	1	13	2	2	2	3	4	1	1	4	2	1	2	0	3	2	1	2	1	2	2	2	2	3	1	1	1	1
9635	8	2	2	13	2	2	2	2	4	1	1	4	9	1	2	0	2	3	2	2	1	2	2	2	2	3	1	2	1	1
9637	8	6	1	13	1	#NULL!	2	2	4	1	1	5	1	2	2	0	1	1	1	2	1	2	2	2	2	3	1	2	1	1
10540	8	5	2	13	2	2	2	3	3	4	1	3	2	1	2	0	2	2	1	2	1	2	1	1	2	3	1	1	3	1
10556	8	7	1	13	1	#NULL!	6	3	3	3	1	5	3	6	2	0	2	2	1	5	5	3	0	3	2	3	1	1	2	1
10561	8	11	2	13	1	#NULL!	6	2	3	3	1	4	2	1	2	0	2	4	1	5	1	2	0	2	2	3	1	2	2	1
10593	8	6	1	13	1	#NULL!	2	3	3	2	2	4	2	2	2	0	2	2	1	2	1	2	2	2	2	3	1	2	1	1
10597	8	6	2	13	2	2	4	3	3	2	2	3	1	1	2	0	3	2	1	2	1	2	1	2	2	3	1	2	1	1
10603	8	3	2	13	2	2	9	1	3	2	2	4	2	2	2	0	2	1	1	#NULL!	1	3	0	2	2	3	1	0	1	1
10605	8	2	2	13	2	3	9	3	3	2	1	1	9	9	9	0	2	2	2	#NULL!	#NULL!	#NULL!	0	1	1	3	1	0	1	1
10611	8	10	1	13	2	2	4	3	3	2	1	4	3	2	2	0	2	3	2	2	1	1	1	2	2	3	1	2	1	1
10613	8	6	2	13	2	2	2	3	3	2	1	5	2	2	1	0	3	2	1	2	1	1	2	#NULL!	3	3	1	3	1	1
10614	8	3	1	13	1	#NULL!	6	3	3	2	1	4	2	2	2	0	2	2	2	5	1	2	2	2	#NULL!	3	1	1	1	1
10619	8	1	1	13	2	2	6	3	3	2	1	3	1	1	2	0	2	2	#NULL!	5	1	2	0	2	2	3	1	2	1	1
10644	8	7	2	13	1	#NULL!	2	1	3	2	1	4	1	1	2	0	3	3	3	2	1	1	2	3	1	3	1	2	1	1
10655	8	8	2	13	2	3	6	3	3	1	3	5	1	3	2	0	2	2	1	5	2	2	0	2	2	3	1	0	1	2
10661	8	6	2	13	2	2	2	3	3	1	1	4	3	1	2	0	2	2	2	2	1	2	1	3	2	3	1	1	1	1
11645	8	3	1	13	1	#NULL!	6	3	2	3	3	4	1	1	2	0	2	1	1	5	1	#NULL!	0	2	#NULL!	3	1	2	2	2
11654	8	5	2	13	2	2	6	1	2	3	3	3	1	9	1	0	1	2	3	5	#NULL!	2	0	2	2	3	1	2	2	2
11659	8	6	2	13	2	2	2	3	2	3	2	4	2	1	2	0	1	2	2	2	1	2	1	2	2	3	1	2	2	1
11678	8	8	1	13	2	3	6	3	2	3	1	5	3	1	2	0	1	2	1	5	1	2	2	3	3	3	1	2	2	1
11689	8	6	2	13	2	2	2	3	2	3	1	4	2	2	2	0	2	2	3	2	1	2	2	3	2	3	1	2	2	1
11696	8	7	1	13	2	2	2	3	2	3	1	3	1	2	2	0	2	3	1	2	1	2	2	2	2	3	1	0	2	1
11753	8	7	2	13	1	#NULL!	6	3	2	2	3	4	1	3	2	0	4	3	4	5	2	1	0	1	1	3	1	0	1	2
11758	8	7	2	13	2	2	2	1	2	2	3	4	2	1	2	0	2	1	2	2	1	3	2	3	1	3	1	3	1	2
11761	8	10	2	13	2	2	2	3	2	2	2	4	4	9	2	#NULL!	2	2	2	2	#NULL!	2	1	2	2	3	1	2	1	1
11767	8	6	2	13	2	2	2	1	2	2	2	4	2	2	2	0	2	2	#NULL!	2	1	2	1	3	2	3	1	2	1	1
13490	8	2	1	13	2	2	1	3	1	4	1	4	2	1	2	0	2	1	2	1	1	#NULL!	0	2	2	3	1	1	3	1
13493	8	1	2	13	1	#NULL!	6	3	1	4	1	1	1	1	2	0	2	3	3	5	1	2	2	2	3	3	1	1	3	1
13500	8	2	1	13	2	2	5	2	1	4	1	4	1	2	2	0	3	2	1	4	1	3	0	2	2	3	1	0	3	1
13537	8	5	2	13	2	1	9	3	1	3	3	4	4	6	2	0	2	1	2	#NULL!	5	2	2	3	3	3	1	2	2	2
13583	8	5	1	13	1	#NULL!	2	3	1	3	1	4	4	1	2	0	2	3	3	2	1	1	2	2	2	3	1	3	2	1
13720	8	6	1	13	2	2	2	3	1	2	3	5	2	2	2	0	2	2	1	2	1	1	2	2	2	3	1	0	1	2
13721	8	3	9	13	2	1	6	3	1	2	3	3	1	9	9	0	2	1	1	5	#NULL!	1	0	2	2	3	1	0	1	2
13751	8	5	2	13	2	2	9	3	1	2	1	4	4	2	2	0	2	1	1	#NULL!	1	1	2	2	1	3	1	1	1	1
13752	8	1	2	13	2	2	9	3	1	2	1	1	4	6	2	0	#NULL!	#NULL!	#NULL!	#NULL!	5	2	3	3	1	3	1	2	1	1
13758	8	2	2	13	2	2	2	3	1	2	1	5	2	2	1	0	2	2	1	2	1	#NULL!	2	2	2	3	1	3	1	1
13759	8	5	2	13	2	2	1	3	1	2	1	4	2	1	2	0	2	2	2	1	1	1	1	2	2	3	1	2	1	1
13760	8	3	1	13	1	#NULL!	1	3	1	2	1	4	2	2	2	0	2	2	2	1	1	2	1	#NULL!	1	3	1	1	1	1
13766	8	2	1	13	2	9	2	3	1	2	1	1	1	3	2	0	1	1	4	2	2	1	1	2	3	3	1	0	1	1
13819	8	5	2	13	2	1	2	3	1	1	2	4	3	1	2	0	2	2	2	2	1	1	0	2	2	3	1	1	1	1
13820	8	2	1	13	2	2	1	3	1	1	2	4	2	2	2	0	2	2	1	1	1	3	2	#NULL!	2	3	1	1	1	1
13834	8	5	2	13	2	1	2	3	1	1	1	4	2	2	1	1	2	1	1	2	1	2	0	2	2	3	1	2	1	1
6258	8	2	2	13	1	#NULL!	3	4	#NULL!	#NULL!	#NULL!	#NULL!	#NULL!	2	2	0	4	4	4	3	1	#NULL!	2	1	2	2	0	0	#NULL!	#NULL!
6302	8	8	1	13	1	#NULL!	1	4	#NULL!	#NULL!	#NULL!	#NULL!	#NULL!	2	2	0	4	4	4	1	1	1	2	2	2	2	0	0	#NULL!	#NULL!
6303	8	8	2	13	1	#NULL!	1	4	#NULL!	#NULL!	#NULL!	#NULL!	#NULL!	1	2	0	4	4	4	1	1	2	1	2	2	2	0	2	#NULL!	#NULL!
6381	8	11	1	13	1	#NULL!	5	4	#NULL!	#NULL!	#NULL!	#NULL!	#NULL!	2	2	0	3	3	3	4	1	1	0	2	2	2	0	0	#NULL!	#NULL!
6388	8	3	1	13	2	1	4	4	#NULL!	#NULL!	#NULL!	#NULL!	#NULL!	2	9	0	4	3	4	2	1	2	1	2	2	2	0	1	#NULL!	#NULL!
6422	8	5	2	13	2	2	2	4	#NULL!	#NULL!	#NULL!	#NULL!	#NULL!	2	2	0	3	3	2	2	1	1	0	1	1	2	0	0	#NULL!	#NULL!
6460	8	7	1	13	1	#NULL!	2	4	#NULL!	#NULL!	#NULL!	#NULL!	#NULL!	1	2	0	2	3	2	2	1	2	0	3	2	2	0	0	#NULL!	#NULL!
6482	8	9	1	13	9	9	1	4	#NULL!	#NULL!	#NULL!	#NULL!	#NULL!	2	2	0	4	3	4	1	1	1	1	2	2	2	0	1	#NULL!	#NULL!
6484	8	5	1	13	1	#NULL!	1	4	#NULL!	#NULL!	#NULL!	#NULL!	#NULL!	2	1	0	4	3	4	1	1	2	0	2	2	2	0	0	#NULL!	#NULL!
6521	8	5	1	13	1	#NULL!	1	4	#NULL!	#NULL!	#NULL!	#NULL!	#NULL!	1	2	0	3	3	3	1	1	2	1	2	2	2	0	1	#NULL!	#NULL!
6589	8	5	1	13	1	#NULL!	1	4	#NULL!	#NULL!	#NULL!	#NULL!	#NULL!	6	2	0	2	3	2	1	5	1	0	2	2	2	0	2	#NULL!	#NULL!
6628	8	2	1	13	2	2	9	4	#NULL!	#NULL!	#NULL!	#NULL!	#NULL!	2	2	0	2	2	2	#NULL!	1	#NULL!	0	2	2	2	0	1	#NULL!	#NULL!
6642	8	7	1	13	1	#NULL!	5	4	#NULL!	#NULL!	#NULL!	#NULL!	#NULL!	1	2	0	2	2	2	4	1	3	0	2	1	2	0	1	#NULL!	#NULL!
6667	8	12	2	13	1	#NULL!	3	4	#NULL!	#NULL!	#NULL!	#NULL!	#NULL!	6	2	0	3	2	3	3	5	1	1	2	1	2	0	2	#NULL!	#NULL!
6699	8	1	2	13	2	2	2	4	#NULL!	#NULL!	#NULL!	#NULL!	#NULL!	2	2	0	3	2	3	2	1	2	2	#NULL!	2	2	0	1	#NULL!	#NULL!
6700	8	3	1	13	2	2	2	4	#NULL!	#NULL!	#NULL!	#NULL!	#NULL!	1	2	0	3	2	3	2	1	2	2	2	2	2	0	0	#NULL!	#NULL!
6701	8	11	2	13	2	2	2	4	#NULL!	#NULL!	#NULL!	#NULL!	#NULL!	2	2	0	3	2	2	2	1	1	0	2	1	2	0	1	#NULL!	#NULL!
6879	8	5	2	13	2	2	1	4	#NULL!	#NULL!	#NULL!	#NULL!	#NULL!	1	2	0	3	2	3	1	1	2	2	2	#NULL!	2	0	2	#NULL!	#NULL!
6880	8	1	2	13	1	#NULL!	1	4	#NULL!	#NULL!	#NULL!	#NULL!	#NULL!	2	2	0	3	2	3	1	1	2	0	2	1	2	0	0	#NULL!	#NULL!
6953	8	3	2	13	2	1	1	4	#NULL!	#NULL!	#NULL!	#NULL!	#NULL!	1	2	1	2	2	2	1	1	1	3	2	2	2	0	2	#NULL!	#NULL!
6955	8	7	1	13	2	2	1	4	#NULL!	#NULL!	#NULL!	#NULL!	#NULL!	1	2	0	2	2	2	1	1	1	2	3	2	2	0	1	#NULL!	#NULL!
6957	8	6	1	13	2	2	1	4	#NULL!	#NULL!	#NULL!	#NULL!	#NULL!	2	2	0	2	2	2	1	1	2	2	3	1	2	0	2	#NULL!	#NULL!
7183	8	3	1	13	2	2	1	4	#NULL!	#NULL!	#NULL!	#NULL!	#NULL!	2	2	0	1	2	4	1	1	1	1	2	1	2	0	1	#NULL!	#NULL!
7246	8	7	1	13	2	2	2	4	#NULL!	#NULL!	#NULL!	#NULL!	#NULL!	2	2	0	3	1	3	2	1	1	0	#NULL!	3	2	0	2	#NULL!	#NULL!
7252	8	7	2	13	2	3	2	4	#NULL!	#NULL!	#NULL!	#NULL!	#NULL!	1	2	0	2	1	2	2	1	1	1	2	1	2	0	0	#NULL!	#NULL!
7302	8	11	2	13	2	2	1	4	#NULL!	#NULL!	#NULL!	#NULL!	#NULL!	2	2	0	3	1	3	1	1	2	0	2	2	2	0	0	#NULL!	#NULL!
7316	8	7	2	13	2	2	1	4	#NULL!	#NULL!	#NULL!	#NULL!	#NULL!	1	1	0	2	1	2	1	1	2	2	2	2	2	0	1	#NULL!	#NULL!
7318	8	3	1	13	2	2	1	4	#NULL!	#NULL!	#NULL!	#NULL!	#NULL!	1	2	0	2	1	2	1	1	2	2	2	#NULL!	2	0	2	#NULL!	#NULL!
7322	8	2	2	13	1	#NULL!	1	4	#NULL!	#NULL!	#NULL!	#NULL!	#NULL!	2	2	0	2	1	2	1	1	2	2	#NULL!	2	2	0	1	#NULL!	#NULL!
9539	8	7	2	13	2	2	3	1	4	2	3	4	1	2	2	0	1	1	1	3	1	2	0	2	2	2	1	1	1	2
9548	8	6	1	13	1	#NULL!	1	2	4	2	2	3	2	2	2	0	4	4	4	1	1	1	0	2	2	2	1	1	1	1
9636	8	2	2	13	2	2	1	2	4	1	1	4	2	4	2	0	2	2	2	1	3	1	2	2	3	2	1	3	1	1
10582	8	3	2	13	2	4	1	3	3	2	3	5	9	1	2	1	1	2	1	1	1	1	1	3	3	2	1	3	1	2
10587	8	6	1	13	2	1	1	2	3	2	3	4	2	1	2	0	3	2	3	1	1	2	2	2	2	2	1	1	1	2
10656	8	6	2	13	2	2	1	2	3	1	3	5	2	1	2	0	1	1	1	1	1	2	2	2	2	2	1	2	1	2
11706	8	8	2	13	2	2	1	2	2	3	1	4	9	2	2	0	3	2	3	1	1	3	0	2	2	2	1	0	2	1
11708	8	5	2	13	1	#NULL!	2	2	2	3	1	5	3	1	2	0	3	2	3	2	1	2	0	3	2	2	1	0	2	1
11709	8	6	2	13	2	1	1	2	2	3	1	5	2	1	2	0	1	1	1	1	1	1	0	2	2	2	1	1	2	1
13464	8	2	1	13	2	9	2	2	1	4	3	3	9	9	2	0	2	1	2	2	#NULL!	1	2	2	2	2	1	1	3	2
13496	8	7	2	13	2	2	2	2	1	4	1	4	4	2	2	0	2	2	2	2	1	2	1	2	2	2	1	0	3	1
13498	8	8	2	13	2	2	1	2	1	4	1	4	2	1	2	0	1	1	1	1	1	1	1	2	2	2	1	1	3	1
13618	8	5	2	13	2	2	2	2	1	3	1	4	2	1	2	0	2	2	2	2	1	2	0	2	2	2	1	1	2	1
13722	8	1	1	13	2	2	1	2	1	2	3	3	1	1	2	0	2	3	3	1	1	1	1	2	2	2	1	1	1	2
13822	8	6	2	13	2	2	2	2	1	1	2	4	1	1	9	1	2	3	2	2	1	2	2	2	2	2	1	1	1	1
13841	8	5	2	13	1	#NULL!	2	2	1	1	1	2	4	1	2	0	3	2	3	2	1	1	2	2	2	2	1	1	1	1
6241	8	2	2	13	1	#NULL!	1	4	#NULL!	#NULL!	#NULL!	#NULL!	#NULL!	1	2	0	#NULL!	#NULL!	#NULL!	1	1	#NULL!	1	1	2	1	0	0	#NULL!	#NULL!
6250	8	2	1	13	1	#NULL!	5	4	#NULL!	#NULL!	#NULL!	#NULL!	#NULL!	6	2	0	4	4	4	4	5	3	0	3	3	1	0	0	#NULL!	#NULL!
6256	8	3	1	13	1	#NULL!	4	4	#NULL!	#NULL!	#NULL!	#NULL!	#NULL!	1	9	0	2	4	4	2	1	1	2	2	2	1	0	1	#NULL!	#NULL!
6260	8	12	2	13	1	#NULL!	3	4	#NULL!	#NULL!	#NULL!	#NULL!	#NULL!	2	2	0	4	4	4	3	1	1	1	2	2	1	0	2	#NULL!	#NULL!
6264	8	9	2	13	1	#NULL!	3	4	#NULL!	#NULL!	#NULL!	#NULL!	#NULL!	2	2	0	3	4	4	3	1	1	2	3	3	1	0	2	#NULL!	#NULL!
6269	8	2	1	13	1	#NULL!	2	4	#NULL!	#NULL!	#NULL!	#NULL!	#NULL!	1	2	0	4	4	4	2	1	2	1	2	2	1	0	0	#NULL!	#NULL!
6272	8	10	1	13	1	#NULL!	2	4	#NULL!	#NULL!	#NULL!	#NULL!	#NULL!	2	9	0	4	4	2	2	1	2	0	2	2	1	0	1	#NULL!	#NULL!
6273	8	12	1	13	1	#NULL!	2	4	#NULL!	#NULL!	#NULL!	#NULL!	#NULL!	2	9	0	4	4	4	2	1	2	1	2	2	1	0	1	#NULL!	#NULL!
6274	8	8	2	13	2	2	2	4	#NULL!	#NULL!	#NULL!	#NULL!	#NULL!	2	2	0	4	4	4	2	1	1	2	2	2	1	0	0	#NULL!	#NULL!
6275	8	7	2	13	2	2	2	4	#NULL!	#NULL!	#NULL!	#NULL!	#NULL!	2	2	0	4	4	4	2	1	1	0	2	2	1	0	0	#NULL!	#NULL!
6276	8	12	1	13	1	#NULL!	2	4	#NULL!	#NULL!	#NULL!	#NULL!	#NULL!	9	2	0	4	4	4	2	#NULL!	2	0	2	2	1	0	0	#NULL!	#NULL!
6277	8	5	2	13	1	#NULL!	2	4	#NULL!	#NULL!	#NULL!	#NULL!	#NULL!	2	2	0	4	4	4	2	1	1	0	2	1	1	0	0	#NULL!	#NULL!
6278	8	9	1	13	1	#NULL!	2	4	#NULL!	#NULL!	#NULL!	#NULL!	#NULL!	2	2	0	4	4	4	2	1	2	2	2	2	1	0	0	#NULL!	#NULL!
6279	8	11	2	13	2	2	2	4	#NULL!	#NULL!	#NULL!	#NULL!	#NULL!	2	2	0	4	4	4	2	1	2	2	2	2	1	0	0	#NULL!	#NULL!
6280	8	8	1	13	1	#NULL!	2	4	#NULL!	#NULL!	#NULL!	#NULL!	#NULL!	2	2	0	4	4	4	2	1	#NULL!	0	2	2	1	0	0	#NULL!	#NULL!
6284	8	12	2	13	1	#NULL!	2	4	#NULL!	#NULL!	#NULL!	#NULL!	#NULL!	1	2	0	3	4	4	2	1	1	0	2	2	1	0	3	#NULL!	#NULL!
6285	8	7	1	13	1	#NULL!	2	4	#NULL!	#NULL!	#NULL!	#NULL!	#NULL!	6	2	0	3	4	4	2	5	2	0	2	2	1	0	1	#NULL!	#NULL!
6288	8	5	1	13	2	2	2	4	#NULL!	#NULL!	#NULL!	#NULL!	#NULL!	2	2	0	3	4	4	2	1	2	0	1	2	1	0	0	#NULL!	#NULL!
6295	8	7	2	13	1	#NULL!	1	4	#NULL!	#NULL!	#NULL!	#NULL!	#NULL!	1	9	0	4	4	4	1	1	2	2	2	2	1	0	1	#NULL!	#NULL!
6305	8	2	2	13	1	#NULL!	1	4	#NULL!	#NULL!	#NULL!	#NULL!	#NULL!	1	2	1	4	4	4	1	1	1	3	2	2	1	0	3	#NULL!	#NULL!
6308	8	2	2	13	1	#NULL!	1	4	#NULL!	#NULL!	#NULL!	#NULL!	#NULL!	1	2	0	4	4	4	1	1	2	2	2	1	1	0	1	#NULL!	#NULL!
6312	8	2	1	13	1	#NULL!	1	4	#NULL!	#NULL!	#NULL!	#NULL!	#NULL!	1	2	0	4	4	4	1	1	1	0	2	2	1	0	1	#NULL!	#NULL!
6314	8	3	1	13	1	#NULL!	1	4	#NULL!	#NULL!	#NULL!	#NULL!	#NULL!	1	2	0	4	4	4	1	1	1	2	2	2	1	0	0	#NULL!	#NULL!
6318	8	8	2	13	1	#NULL!	1	4	#NULL!	#NULL!	#NULL!	#NULL!	#NULL!	2	2	0	4	4	4	1	1	1	0	2	2	1	0	0	#NULL!	#NULL!
6326	8	12	2	13	2	2	1	4	#NULL!	#NULL!	#NULL!	#NULL!	#NULL!	2	1	0	4	4	4	1	1	2	1	2	#NULL!	1	0	2	#NULL!	#NULL!
6327	8	8	2	13	1	#NULL!	1	4	#NULL!	#NULL!	#NULL!	#NULL!	#NULL!	6	2	0	4	4	4	1	5	1	2	2	2	1	0	2	#NULL!	#NULL!
6328	8	10	1	13	1	#NULL!	1	4	#NULL!	#NULL!	#NULL!	#NULL!	#NULL!	6	2	0	4	4	4	1	5	1	3	2	#NULL!	1	0	2	#NULL!	#NULL!
6329	8	5	2	13	1	#NULL!	1	4	#NULL!	#NULL!	#NULL!	#NULL!	#NULL!	2	2	0	4	4	4	1	1	1	0	2	2	1	0	2	#NULL!	#NULL!
6330	8	11	2	13	1	#NULL!	1	4	#NULL!	#NULL!	#NULL!	#NULL!	#NULL!	2	2	0	4	4	4	1	1	1	2	2	2	1	0	2	#NULL!	#NULL!
6336	8	5	2	13	1	#NULL!	1	4	#NULL!	#NULL!	#NULL!	#NULL!	#NULL!	2	2	0	4	4	4	1	1	1	0	2	2	1	0	1	#NULL!	#NULL!
6337	8	8	2	13	1	#NULL!	1	4	#NULL!	#NULL!	#NULL!	#NULL!	#NULL!	2	2	0	4	4	4	1	1	1	0	1	2	1	0	1	#NULL!	#NULL!
6338	8	11	2	13	1	#NULL!	1	4	#NULL!	#NULL!	#NULL!	#NULL!	#NULL!	9	2	0	4	4	2	1	#NULL!	1	0	2	1	1	0	1	#NULL!	#NULL!
6339	8	12	1	13	1	#NULL!	1	4	#NULL!	#NULL!	#NULL!	#NULL!	#NULL!	1	2	1	4	4	4	1	1	2	0	1	2	1	0	0	#NULL!	#NULL!
6342	8	12	1	13	1	#NULL!	1	4	#NULL!	#NULL!	#NULL!	#NULL!	#NULL!	1	2	0	4	4	2	1	1	2	0	2	#NULL!	1	0	0	#NULL!	#NULL!
6345	8	8	2	13	1	#NULL!	1	4	#NULL!	#NULL!	#NULL!	#NULL!	#NULL!	2	2	0	4	4	4	1	1	1	0	1	1	1	0	0	#NULL!	#NULL!
6347	8	5	2	13	1	#NULL!	1	4	#NULL!	#NULL!	#NULL!	#NULL!	#NULL!	4	1	0	4	4	4	1	3	1	0	1	1	1	0	0	#NULL!	#NULL!
6349	8	10	2	13	1	#NULL!	1	4	#NULL!	#NULL!	#NULL!	#NULL!	#NULL!	2	2	0	4	4	4	1	1	1	0	2	2	1	0	0	#NULL!	#NULL!
6350	8	8	1	13	1	#NULL!	1	4	#NULL!	#NULL!	#NULL!	#NULL!	#NULL!	6	2	0	4	4	2	1	5	2	1	2	2	1	0	0	#NULL!	#NULL!
6353	8	8	2	13	1	#NULL!	1	4	#NULL!	#NULL!	#NULL!	#NULL!	#NULL!	2	2	0	3	4	4	1	1	1	2	2	2	1	0	1	#NULL!	#NULL!
6359	8	1	1	13	1	#NULL!	1	4	#NULL!	#NULL!	#NULL!	#NULL!	#NULL!	2	2	0	3	4	3	1	1	1	0	2	2	1	0	2	#NULL!	#NULL!
6361	8	8	1	13	2	2	1	4	#NULL!	#NULL!	#NULL!	#NULL!	#NULL!	6	2	0	3	4	4	1	5	2	2	2	2	1	0	2	#NULL!	#NULL!
6362	8	11	1	13	1	#NULL!	1	4	#NULL!	#NULL!	#NULL!	#NULL!	#NULL!	2	2	0	3	4	4	1	1	2	1	2	3	1	0	2	#NULL!	#NULL!
6364	8	12	1	13	1	#NULL!	1	4	#NULL!	#NULL!	#NULL!	#NULL!	#NULL!	2	2	0	3	4	4	1	1	2	0	2	2	1	0	1	#NULL!	#NULL!
6366	8	9	2	13	1	#NULL!	1	4	#NULL!	#NULL!	#NULL!	#NULL!	#NULL!	2	2	0	3	4	4	1	1	1	0	1	1	1	0	1	#NULL!	#NULL!
6367	8	5	2	13	1	#NULL!	1	4	#NULL!	#NULL!	#NULL!	#NULL!	#NULL!	1	2	0	3	4	4	1	1	2	0	2	1	1	0	0	#NULL!	#NULL!
6368	8	12	2	13	2	2	1	4	#NULL!	#NULL!	#NULL!	#NULL!	#NULL!	1	2	0	3	4	2	1	1	1	1	2	1	1	0	0	#NULL!	#NULL!
6374	8	3	2	13	1	#NULL!	9	4	#NULL!	#NULL!	#NULL!	#NULL!	#NULL!	2	2	0	3	3	3	#NULL!	1	2	0	3	#NULL!	1	0	3	#NULL!	#NULL!
6386	8	3	2	13	1	#NULL!	5	4	#NULL!	#NULL!	#NULL!	#NULL!	#NULL!	1	2	0	1	3	3	4	1	1	1	1	1	1	0	0	#NULL!	#NULL!
6389	8	7	1	13	1	#NULL!	4	4	#NULL!	#NULL!	#NULL!	#NULL!	#NULL!	2	2	#NULL!	4	3	4	2	1	1	2	2	2	1	0	2	#NULL!	#NULL!
6398	8	6	2	13	2	2	3	4	#NULL!	#NULL!	#NULL!	#NULL!	#NULL!	2	2	0	3	3	3	3	1	1	2	2	2	1	0	1	#NULL!	#NULL!
6399	8	2	2	13	1	#NULL!	3	4	#NULL!	#NULL!	#NULL!	#NULL!	#NULL!	1	2	0	3	3	3	3	1	2	1	2	2	1	0	1	#NULL!	#NULL!
6400	8	1	1	13	2	3	3	4	#NULL!	#NULL!	#NULL!	#NULL!	#NULL!	1	2	0	3	3	3	3	1	2	1	2	2	1	0	1	#NULL!	#NULL!
6401	8	12	2	13	1	#NULL!	3	4	#NULL!	#NULL!	#NULL!	#NULL!	#NULL!	6	2	1	3	3	3	3	5	2	2	2	3	1	0	1	#NULL!	#NULL!
6402	8	12	1	13	2	2	3	4	#NULL!	#NULL!	#NULL!	#NULL!	#NULL!	6	2	0	3	3	3	3	5	2	0	2	1	1	0	0	#NULL!	#NULL!
6406	8	2	1	13	2	2	2	4	#NULL!	#NULL!	#NULL!	#NULL!	#NULL!	6	1	0	4	3	2	2	5	2	2	#NULL!	1	1	0	1	#NULL!	#NULL!
6407	8	1	1	13	1	#NULL!	2	4	#NULL!	#NULL!	#NULL!	#NULL!	#NULL!	2	2	0	4	3	3	2	1	1	0	2	2	1	0	1	#NULL!	#NULL!
6408	8	5	2	13	2	2	2	4	#NULL!	#NULL!	#NULL!	#NULL!	#NULL!	1	1	1	4	3	4	2	1	2	2	2	2	1	0	2	#NULL!	#NULL!
6412	8	12	1	13	2	2	2	4	#NULL!	#NULL!	#NULL!	#NULL!	#NULL!	2	2	0	4	3	4	2	1	1	0	2	2	1	0	0	#NULL!	#NULL!
6424	8	2	2	13	2	2	2	4	#NULL!	#NULL!	#NULL!	#NULL!	#NULL!	6	2	0	3	3	3	2	5	1	2	3	2	1	0	3	#NULL!	#NULL!
6426	8	6	2	13	1	#NULL!	2	4	#NULL!	#NULL!	#NULL!	#NULL!	#NULL!	2	2	1	3	3	3	2	1	2	1	2	2	1	0	1	#NULL!	#NULL!
6429	8	3	2	13	2	2	2	4	#NULL!	#NULL!	#NULL!	#NULL!	#NULL!	1	2	0	3	3	3	2	1	2	2	2	2	1	0	3	#NULL!	#NULL!
6431	8	7	1	13	2	2	2	4	#NULL!	#NULL!	#NULL!	#NULL!	#NULL!	2	2	0	3	3	3	2	1	3	2	2	2	1	0	2	#NULL!	#NULL!
6437	8	1	1	13	1	#NULL!	2	4	#NULL!	#NULL!	#NULL!	#NULL!	#NULL!	2	2	0	3	3	3	2	1	1	0	1	2	1	0	1	#NULL!	#NULL!
6438	8	1	2	13	1	#NULL!	2	4	#NULL!	#NULL!	#NULL!	#NULL!	#NULL!	1	2	0	3	3	2	2	1	2	1	1	2	1	0	0	#NULL!	#NULL!
6447	8	12	2	13	2	3	2	4	#NULL!	#NULL!	#NULL!	#NULL!	#NULL!	2	2	0	3	3	3	2	1	2	1	2	2	1	0	2	#NULL!	#NULL!
6461	8	6	1	13	1	#NULL!	2	4	#NULL!	#NULL!	#NULL!	#NULL!	#NULL!	1	2	0	2	3	3	2	1	2	1	2	2	1	0	2	#NULL!	#NULL!
6463	8	5	1	13	2	2	2	4	#NULL!	#NULL!	#NULL!	#NULL!	#NULL!	1	2	0	2	3	3	2	1	2	0	2	2	1	0	0	#NULL!	#NULL!
6466	8	2	2	13	1	#NULL!	2	4	#NULL!	#NULL!	#NULL!	#NULL!	#NULL!	1	9	0	2	3	3	2	1	1	0	#NULL!	2	1	0	1	#NULL!	#NULL!
6469	8	3	1	13	2	2	2	4	#NULL!	#NULL!	#NULL!	#NULL!	#NULL!	6	2	0	2	3	3	2	5	2	0	2	2	1	0	0	#NULL!	#NULL!
6471	8	12	2	13	2	3	2	4	#NULL!	#NULL!	#NULL!	#NULL!	#NULL!	2	2	0	2	3	2	2	1	1	2	2	3	1	0	2	#NULL!	#NULL!
6478	8	2	2	13	2	1	1	4	#NULL!	#NULL!	#NULL!	#NULL!	#NULL!	1	2	0	4	3	4	1	1	1	2	2	3	1	0	0	#NULL!	#NULL!
6479	8	5	2	13	1	#NULL!	1	4	#NULL!	#NULL!	#NULL!	#NULL!	#NULL!	1	2	0	4	3	4	1	1	2	1	2	1	1	0	1	#NULL!	#NULL!
6485	8	6	2	13	2	2	1	4	#NULL!	#NULL!	#NULL!	#NULL!	#NULL!	1	2	0	4	3	3	1	1	2	3	2	2	1	0	2	#NULL!	#NULL!
6489	8	2	2	13	1	#NULL!	1	4	#NULL!	#NULL!	#NULL!	#NULL!	#NULL!	1	2	0	4	3	3	1	1	2	2	2	2	1	0	0	#NULL!	#NULL!
6493	8	2	1	13	1	#NULL!	1	4	#NULL!	#NULL!	#NULL!	#NULL!	#NULL!	1	2	0	4	3	3	1	1	1	0	2	2	1	0	0	#NULL!	#NULL!
6498	8	12	1	13	2	2	1	4	#NULL!	#NULL!	#NULL!	#NULL!	#NULL!	1	9	0	4	3	3	1	1	1	2	#NULL!	3	1	0	3	#NULL!	#NULL!
6500	8	12	2	13	2	2	1	4	#NULL!	#NULL!	#NULL!	#NULL!	#NULL!	1	9	1	4	3	4	1	1	1	2	#NULL!	2	1	0	2	#NULL!	#NULL!
6505	8	12	2	13	1	#NULL!	1	4	#NULL!	#NULL!	#NULL!	#NULL!	#NULL!	1	2	0	4	3	3	1	1	1	2	2	2	1	0	1	#NULL!	#NULL!
6506	8	12	2	13	1	#NULL!	1	4	#NULL!	#NULL!	#NULL!	#NULL!	#NULL!	2	2	0	4	3	3	1	1	2	0	2	1	1	0	1	#NULL!	#NULL!
6507	8	9	2	13	2	3	1	4	#NULL!	#NULL!	#NULL!	#NULL!	#NULL!	1	2	0	4	3	3	1	1	1	0	2	2	1	0	0	#NULL!	#NULL!
6508	8	7	1	13	1	#NULL!	1	4	#NULL!	#NULL!	#NULL!	#NULL!	#NULL!	6	2	0	4	3	4	1	5	2	2	2	2	1	0	0	#NULL!	#NULL!
6509	8	9	2	13	2	3	1	4	#NULL!	#NULL!	#NULL!	#NULL!	#NULL!	1	2	0	4	3	3	1	1	1	1	2	2	1	0	0	#NULL!	#NULL!
6510	8	5	2	13	2	2	1	4	#NULL!	#NULL!	#NULL!	#NULL!	#NULL!	9	2	0	4	3	4	1	#NULL!	1	0	2	1	1	0	0	#NULL!	#NULL!
6512	8	7	1	13	1	#NULL!	1	4	#NULL!	#NULL!	#NULL!	#NULL!	#NULL!	2	2	0	4	3	2	1	1	1	1	2	2	1	0	0	#NULL!	#NULL!
6522	8	8	2	13	1	#NULL!	1	4	#NULL!	#NULL!	#NULL!	#NULL!	#NULL!	2	2	0	3	3	3	1	1	1	1	2	2	1	0	2	#NULL!	#NULL!
6523	8	2	2	13	1	#NULL!	1	4	#NULL!	#NULL!	#NULL!	#NULL!	#NULL!	1	2	0	3	3	4	1	1	2	2	2	1	1	0	2	#NULL!	#NULL!
6524	8	3	2	13	1	#NULL!	1	4	#NULL!	#NULL!	#NULL!	#NULL!	#NULL!	2	2	0	3	3	3	1	1	1	0	2	2	1	0	2	#NULL!	#NULL!
6525	8	2	2	13	1	#NULL!	1	4	#NULL!	#NULL!	#NULL!	#NULL!	#NULL!	1	2	1	3	3	3	1	1	2	3	2	2	1	0	1	#NULL!	#NULL!
6527	8	6	1	13	2	2	1	4	#NULL!	#NULL!	#NULL!	#NULL!	#NULL!	1	2	0	3	3	3	1	1	2	1	2	2	1	0	1	#NULL!	#NULL!
6530	8	8	2	13	2	1	1	4	#NULL!	#NULL!	#NULL!	#NULL!	#NULL!	1	2	0	3	3	3	1	1	1	0	2	1	1	0	1	#NULL!	#NULL!
6533	8	3	2	13	2	2	1	4	#NULL!	#NULL!	#NULL!	#NULL!	#NULL!	2	9	0	3	3	3	1	1	2	1	2	2	1	0	0	#NULL!	#NULL!
6534	8	3	2	13	2	2	1	4	#NULL!	#NULL!	#NULL!	#NULL!	#NULL!	2	2	0	3	3	3	1	1	2	1	2	2	1	0	0	#NULL!	#NULL!
6535	8	3	2	13	1	#NULL!	1	4	#NULL!	#NULL!	#NULL!	#NULL!	#NULL!	2	2	0	3	3	3	1	1	2	0	2	2	1	0	0	#NULL!	#NULL!
6538	8	1	2	13	2	1	1	4	#NULL!	#NULL!	#NULL!	#NULL!	#NULL!	2	2	0	3	3	3	1	1	1	3	3	2	1	0	3	#NULL!	#NULL!
6539	8	2	1	13	2	2	1	4	#NULL!	#NULL!	#NULL!	#NULL!	#NULL!	1	2	0	3	3	3	1	1	2	2	2	2	1	0	2	#NULL!	#NULL!
6540	8	2	1	13	1	#NULL!	1	4	#NULL!	#NULL!	#NULL!	#NULL!	#NULL!	2	2	0	3	3	3	1	1	1	2	2	1	1	0	2	#NULL!	#NULL!
6542	8	3	1	13	2	2	1	4	#NULL!	#NULL!	#NULL!	#NULL!	#NULL!	1	2	0	3	3	3	1	1	3	2	2	1	1	0	1	#NULL!	#NULL!
6544	8	1	1	13	1	#NULL!	1	4	#NULL!	#NULL!	#NULL!	#NULL!	#NULL!	1	2	0	3	3	3	1	1	1	0	2	2	1	0	1	#NULL!	#NULL!
6555	8	9	2	13	1	#NULL!	1	4	#NULL!	#NULL!	#NULL!	#NULL!	#NULL!	2	2	0	3	3	3	1	1	1	2	2	2	1	0	2	#NULL!	#NULL!
6557	8	7	2	13	2	4	1	4	#NULL!	#NULL!	#NULL!	#NULL!	#NULL!	2	2	0	3	3	3	1	1	2	2	2	2	1	0	2	#NULL!	#NULL!
6562	8	12	2	13	1	#NULL!	1	4	#NULL!	#NULL!	#NULL!	#NULL!	#NULL!	2	2	0	3	3	3	1	1	1	2	2	3	1	0	1	#NULL!	#NULL!
6563	8	11	2	13	1	#NULL!	1	4	#NULL!	#NULL!	#NULL!	#NULL!	#NULL!	3	2	0	3	3	2	1	2	1	2	2	3	1	0	1	#NULL!	#NULL!
6566	8	7	2	13	2	2	1	4	#NULL!	#NULL!	#NULL!	#NULL!	#NULL!	1	2	0	3	3	3	1	1	1	2	2	2	1	0	1	#NULL!	#NULL!
6569	8	5	2	13	1	#NULL!	1	4	#NULL!	#NULL!	#NULL!	#NULL!	#NULL!	2	2	0	3	3	3	1	1	2	0	2	1	1	0	1	#NULL!	#NULL!
6570	8	5	1	13	1	#NULL!	1	4	#NULL!	#NULL!	#NULL!	#NULL!	#NULL!	6	2	0	3	3	2	1	5	2	0	3	2	1	0	1	#NULL!	#NULL!
6576	8	9	2	13	2	2	1	4	#NULL!	#NULL!	#NULL!	#NULL!	#NULL!	2	2	0	3	3	3	1	1	1	0	2	2	1	0	0	#NULL!	#NULL!
6577	8	5	2	13	2	2	1	4	#NULL!	#NULL!	#NULL!	#NULL!	#NULL!	2	2	0	3	3	3	1	1	2	1	2	2	1	0	0	#NULL!	#NULL!
6578	8	11	2	13	2	2	1	4	#NULL!	#NULL!	#NULL!	#NULL!	#NULL!	2	2	0	3	3	3	1	1	2	0	1	2	1	0	0	#NULL!	#NULL!
6579	8	7	1	13	2	3	1	4	#NULL!	#NULL!	#NULL!	#NULL!	#NULL!	2	2	0	3	3	2	1	1	1	0	1	2	1	0	0	#NULL!	#NULL!
6580	8	7	2	13	2	2	1	4	#NULL!	#NULL!	#NULL!	#NULL!	#NULL!	2	2	0	3	3	3	1	1	1	0	1	2	1	0	0	#NULL!	#NULL!
6593	8	3	2	13	2	1	1	4	#NULL!	#NULL!	#NULL!	#NULL!	#NULL!	2	1	0	2	3	3	1	1	2	0	2	2	1	0	0	#NULL!	#NULL!
6596	8	1	1	13	1	#NULL!	1	4	#NULL!	#NULL!	#NULL!	#NULL!	#NULL!	9	2	0	2	3	3	1	#NULL!	1	2	#NULL!	2	1	0	1	#NULL!	#NULL!
6610	8	1	2	13	2	2	1	4	#NULL!	#NULL!	#NULL!	#NULL!	#NULL!	6	2	0	2	3	2	1	5	2	0	2	2	1	0	0	#NULL!	#NULL!
6612	8	10	2	13	2	2	1	4	#NULL!	#NULL!	#NULL!	#NULL!	#NULL!	2	2	0	2	3	3	1	1	1	0	3	2	1	0	0	#NULL!	#NULL!
6621	8	3	1	13	1	#NULL!	1	4	#NULL!	#NULL!	#NULL!	#NULL!	#NULL!	3	2	0	1	3	3	1	2	2	2	2	2	1	0	1	#NULL!	#NULL!
6631	8	2	1	13	2	2	9	4	#NULL!	#NULL!	#NULL!	#NULL!	#NULL!	9	2	0	1	2	2	#NULL!	#NULL!	2	1	2	#NULL!	1	0	2	#NULL!	#NULL!
6650	8	8	1	13	2	2	5	4	#NULL!	#NULL!	#NULL!	#NULL!	#NULL!	1	2	0	1	2	2	4	1	2	0	2	2	1	0	0	#NULL!	#NULL!
6685	8	10	2	13	2	2	3	4	#NULL!	#NULL!	#NULL!	#NULL!	#NULL!	2	2	0	2	2	2	3	1	3	0	2	2	1	0	0	#NULL!	#NULL!
6691	8	2	2	13	2	3	2	4	#NULL!	#NULL!	#NULL!	#NULL!	#NULL!	2	1	0	4	2	2	2	1	1	2	2	2	1	0	0	#NULL!	#NULL!
6693	8	12	2	13	1	#NULL!	2	4	#NULL!	#NULL!	#NULL!	#NULL!	#NULL!	2	2	0	4	2	2	2	1	1	0	2	2	1	0	0	#NULL!	#NULL!
6704	8	2	2	13	2	2	2	4	#NULL!	#NULL!	#NULL!	#NULL!	#NULL!	1	2	0	3	2	2	2	1	#NULL!	0	2	2	1	0	3	#NULL!	#NULL!
6705	8	2	2	13	2	2	2	4	#NULL!	#NULL!	#NULL!	#NULL!	#NULL!	1	2	0	3	2	2	2	1	2	2	2	#NULL!	1	0	2	#NULL!	#NULL!
6707	8	3	2	13	2	2	2	4	#NULL!	#NULL!	#NULL!	#NULL!	#NULL!	1	2	0	3	2	2	2	1	2	1	2	2	1	0	1	#NULL!	#NULL!
6720	8	8	1	13	1	#NULL!	2	4	#NULL!	#NULL!	#NULL!	#NULL!	#NULL!	9	2	0	3	2	2	2	#NULL!	1	1	2	2	1	0	1	#NULL!	#NULL!
6721	8	9	1	13	2	2	2	4	#NULL!	#NULL!	#NULL!	#NULL!	#NULL!	2	2	0	3	2	2	2	1	2	2	2	1	1	0	1	#NULL!	#NULL!
6724	8	7	2	13	2	2	2	4	#NULL!	#NULL!	#NULL!	#NULL!	#NULL!	2	2	0	3	2	1	2	1	1	0	#NULL!	2	1	0	0	#NULL!	#NULL!
6750	8	8	2	13	2	2	2	4	#NULL!	#NULL!	#NULL!	#NULL!	#NULL!	6	2	0	2	2	2	2	5	3	2	2	2	1	0	3	#NULL!	#NULL!
6751	8	6	2	13	2	2	2	4	#NULL!	#NULL!	#NULL!	#NULL!	#NULL!	2	2	0	2	2	2	2	1	2	2	3	2	1	0	2	#NULL!	#NULL!
6752	8	5	2	13	2	1	2	4	#NULL!	#NULL!	#NULL!	#NULL!	#NULL!	1	2	0	2	2	2	2	1	3	1	2	2	1	0	2	#NULL!	#NULL!
6753	8	6	2	13	2	2	2	4	#NULL!	#NULL!	#NULL!	#NULL!	#NULL!	1	2	0	2	2	2	2	1	2	0	2	3	1	0	2	#NULL!	#NULL!
6754	8	5	1	13	2	2	2	4	#NULL!	#NULL!	#NULL!	#NULL!	#NULL!	1	2	0	2	2	2	2	1	1	2	2	2	1	0	1	#NULL!	#NULL!
6755	8	7	2	13	1	#NULL!	2	4	#NULL!	#NULL!	#NULL!	#NULL!	#NULL!	1	2	0	2	2	2	2	1	3	2	2	2	1	0	1	#NULL!	#NULL!
6756	8	6	1	13	2	2	2	4	#NULL!	#NULL!	#NULL!	#NULL!	#NULL!	1	2	0	2	2	2	2	1	2	2	3	2	1	0	1	#NULL!	#NULL!
6761	8	5	1	13	2	2	2	4	#NULL!	#NULL!	#NULL!	#NULL!	#NULL!	1	2	0	2	2	2	2	1	2	0	2	2	1	0	1	#NULL!	#NULL!
6762	8	5	2	13	2	2	2	4	#NULL!	#NULL!	#NULL!	#NULL!	#NULL!	1	2	0	2	2	2	2	1	3	0	1	2	1	0	1	#NULL!	#NULL!
6763	8	8	1	13	2	2	2	4	#NULL!	#NULL!	#NULL!	#NULL!	#NULL!	2	2	0	2	2	2	2	1	3	2	2	2	1	0	0	#NULL!	#NULL!
6764	8	8	2	13	2	2	2	4	#NULL!	#NULL!	#NULL!	#NULL!	#NULL!	6	2	0	2	2	2	2	5	3	2	2	1	1	0	0	#NULL!	#NULL!
6774	8	2	2	13	2	2	2	4	#NULL!	#NULL!	#NULL!	#NULL!	#NULL!	6	2	0	2	2	2	2	5	2	2	2	2	1	0	2	#NULL!	#NULL!
6777	8	3	1	13	2	2	2	4	#NULL!	#NULL!	#NULL!	#NULL!	#NULL!	2	2	0	2	2	2	2	1	2	0	1	2	1	0	1	#NULL!	#NULL!
6778	8	2	1	13	2	2	2	4	#NULL!	#NULL!	#NULL!	#NULL!	#NULL!	1	2	0	2	2	2	2	1	2	0	2	2	1	0	1	#NULL!	#NULL!
6779	8	4	2	13	2	1	2	4	#NULL!	#NULL!	#NULL!	#NULL!	#NULL!	2	2	0	2	2	2	2	1	1	2	2	2	1	0	1	#NULL!	#NULL!
6781	8	3	2	13	1	#NULL!	2	4	#NULL!	#NULL!	#NULL!	#NULL!	#NULL!	1	2	0	2	2	2	2	1	#NULL!	2	#NULL!	1	1	0	#NULL!	#NULL!	#NULL!
6796	8	3	1	13	2	1	2	4	#NULL!	#NULL!	#NULL!	#NULL!	#NULL!	1	2	0	2	2	2	2	1	1	1	#NULL!	1	1	0	1	#NULL!	#NULL!
6808	8	3	2	13	1	#NULL!	2	4	#NULL!	#NULL!	#NULL!	#NULL!	#NULL!	2	2	0	2	2	2	2	1	2	0	3	3	1	0	1	#NULL!	#NULL!
6810	8	6	1	13	2	2	2	4	#NULL!	#NULL!	#NULL!	#NULL!	#NULL!	9	2	0	2	2	2	2	#NULL!	2	2	3	#NULL!	1	0	0	#NULL!	#NULL!
6817	8	8	2	13	1	#NULL!	2	4	#NULL!	#NULL!	#NULL!	#NULL!	#NULL!	1	9	0	2	2	2	2	1	2	0	1	1	1	0	0	#NULL!	#NULL!
6820	8	1	1	13	2	2	2	4	#NULL!	#NULL!	#NULL!	#NULL!	#NULL!	2	2	0	2	2	2	2	1	2	0	2	3	1	0	0	#NULL!	#NULL!
6828	8	7	2	13	2	2	2	4	#NULL!	#NULL!	#NULL!	#NULL!	#NULL!	2	2	0	2	2	2	2	1	3	0	2	2	1	0	1	#NULL!	#NULL!
6829	8	8	1	13	1	#NULL!	2	4	#NULL!	#NULL!	#NULL!	#NULL!	#NULL!	2	2	0	2	2	2	2	1	2	2	2	#NULL!	1	0	1	#NULL!	#NULL!
6850	8	7	1	13	2	2	2	4	#NULL!	#NULL!	#NULL!	#NULL!	#NULL!	1	2	0	1	2	2	2	1	2	2	2	1	1	0	2	#NULL!	#NULL!
6851	8	5	2	13	2	2	2	4	#NULL!	#NULL!	#NULL!	#NULL!	#NULL!	2	2	0	1	2	2	2	1	3	2	2	2	1	0	1	#NULL!	#NULL!
6852	8	8	2	13	2	2	2	4	#NULL!	#NULL!	#NULL!	#NULL!	#NULL!	1	2	0	1	2	2	2	1	3	0	2	2	1	0	1	#NULL!	#NULL!
6853	8	7	2	13	2	2	2	4	#NULL!	#NULL!	#NULL!	#NULL!	#NULL!	1	2	0	1	2	2	2	1	2	0	2	2	1	0	1	#NULL!	#NULL!
6862	8	3	2	13	2	1	2	4	#NULL!	#NULL!	#NULL!	#NULL!	#NULL!	2	2	0	1	2	2	2	1	1	0	2	2	1	0	0	#NULL!	#NULL!
6874	8	12	2	13	1	#NULL!	1	4	#NULL!	#NULL!	#NULL!	#NULL!	#NULL!	2	2	0	4	2	2	1	1	1	0	3	2	1	0	1	#NULL!	#NULL!
6875	8	10	2	13	1	#NULL!	1	4	#NULL!	#NULL!	#NULL!	#NULL!	#NULL!	2	2	0	4	2	2	1	1	2	0	2	2	1	0	1	#NULL!	#NULL!
6888	8	7	1	13	2	2	1	4	#NULL!	#NULL!	#NULL!	#NULL!	#NULL!	1	2	0	3	2	2	1	1	2	1	2	2	1	0	0	#NULL!	#NULL!
6891	8	6	2	13	2	2	1	4	#NULL!	#NULL!	#NULL!	#NULL!	#NULL!	5	2	1	3	2	2	1	4	1	2	3	3	1	0	3	#NULL!	#NULL!
6892	8	3	1	13	2	2	1	4	#NULL!	#NULL!	#NULL!	#NULL!	#NULL!	1	2	1	3	2	3	1	1	1	2	#NULL!	#NULL!	1	0	2	#NULL!	#NULL!
6894	8	2	1	13	2	3	1	4	#NULL!	#NULL!	#NULL!	#NULL!	#NULL!	1	2	0	3	2	3	1	1	2	0	2	3	1	0	2	#NULL!	#NULL!
6895	8	7	1	13	1	#NULL!	1	4	#NULL!	#NULL!	#NULL!	#NULL!	#NULL!	2	2	0	3	2	2	1	1	2	0	3	2	1	0	1	#NULL!	#NULL!
6896	8	2	1	13	2	2	1	4	#NULL!	#NULL!	#NULL!	#NULL!	#NULL!	2	2	0	3	2	2	1	1	2	2	1	2	1	0	1	#NULL!	#NULL!
6897	8	2	1	13	2	1	1	4	#NULL!	#NULL!	#NULL!	#NULL!	#NULL!	1	2	0	3	2	2	1	1	2	0	2	1	1	0	1	#NULL!	#NULL!
6898	8	6	2	13	2	2	1	4	#NULL!	#NULL!	#NULL!	#NULL!	#NULL!	2	2	0	3	2	2	1	1	2	1	2	2	1	0	1	#NULL!	#NULL!
6902	8	1	1	13	1	#NULL!	1	4	#NULL!	#NULL!	#NULL!	#NULL!	#NULL!	2	2	0	3	2	3	1	1	2	2	2	#NULL!	1	0	0	#NULL!	#NULL!
6903	8	2	1	13	1	#NULL!	1	4	#NULL!	#NULL!	#NULL!	#NULL!	#NULL!	2	2	0	3	2	2	1	1	#NULL!	0	#NULL!	2	1	0	0	#NULL!	#NULL!
6904	8	2	1	13	1	#NULL!	1	4	#NULL!	#NULL!	#NULL!	#NULL!	#NULL!	9	2	0	3	2	3	1	#NULL!	2	2	#NULL!	2	1	0	#NULL!	#NULL!	#NULL!
6915	8	3	2	13	1	#NULL!	1	4	#NULL!	#NULL!	#NULL!	#NULL!	#NULL!	1	2	0	3	2	3	1	1	1	0	2	3	1	0	0	#NULL!	#NULL!
6919	8	8	1	13	2	2	1	4	#NULL!	#NULL!	#NULL!	#NULL!	#NULL!	2	2	0	3	2	3	1	1	1	0	2	2	1	0	2	#NULL!	#NULL!
6924	8	11	2	13	1	#NULL!	1	4	#NULL!	#NULL!	#NULL!	#NULL!	#NULL!	1	2	0	3	2	2	1	1	2	1	1	2	1	0	0	#NULL!	#NULL!
6971	8	6	2	13	2	2	1	4	#NULL!	#NULL!	#NULL!	#NULL!	#NULL!	1	2	0	2	2	2	1	1	2	1	2	2	1	0	2	#NULL!	#NULL!
6972	8	5	2	13	2	2	1	4	#NULL!	#NULL!	#NULL!	#NULL!	#NULL!	2	2	0	2	2	2	1	1	1	1	#NULL!	2	1	0	2	#NULL!	#NULL!
6975	8	6	1	13	2	2	1	4	#NULL!	#NULL!	#NULL!	#NULL!	#NULL!	2	2	0	2	2	2	1	1	2	1	2	2	1	0	1	#NULL!	#NULL!
6981	8	6	2	13	2	2	1	4	#NULL!	#NULL!	#NULL!	#NULL!	#NULL!	2	2	0	2	2	2	1	1	2	0	3	2	1	0	1	#NULL!	#NULL!
6983	8	5	2	13	2	2	1	4	#NULL!	#NULL!	#NULL!	#NULL!	#NULL!	1	2	0	2	2	2	1	1	3	0	2	3	1	0	1	#NULL!	#NULL!
6987	8	5	2	13	2	2	1	4	#NULL!	#NULL!	#NULL!	#NULL!	#NULL!	2	2	0	2	2	2	1	1	2	1	3	2	1	0	0	#NULL!	#NULL!
6988	8	8	2	13	2	2	1	4	#NULL!	#NULL!	#NULL!	#NULL!	#NULL!	1	2	0	2	2	2	1	1	2	0	3	2	1	0	0	#NULL!	#NULL!
6991	8	5	1	13	2	2	1	4	#NULL!	#NULL!	#NULL!	#NULL!	#NULL!	1	2	0	2	2	2	1	1	1	0	#NULL!	2	1	0	0	#NULL!	#NULL!
6995	8	1	2	13	2	2	1	4	#NULL!	#NULL!	#NULL!	#NULL!	#NULL!	2	2	0	2	2	2	1	1	1	0	3	3	1	0	2	#NULL!	#NULL!
6996	8	3	1	13	1	#NULL!	1	4	#NULL!	#NULL!	#NULL!	#NULL!	#NULL!	2	2	0	2	2	2	1	1	2	2	2	3	1	0	2	#NULL!	#NULL!
6998	8	3	1	13	1	#NULL!	1	4	#NULL!	#NULL!	#NULL!	#NULL!	#NULL!	2	2	0	2	2	2	1	1	2	2	2	2	1	0	1	#NULL!	#NULL!
6999	8	8	1	13	2	2	1	4	#NULL!	#NULL!	#NULL!	#NULL!	#NULL!	2	2	0	2	2	2	1	1	3	0	1	2	1	0	1	#NULL!	#NULL!
7000	8	5	1	13	2	1	1	4	#NULL!	#NULL!	#NULL!	#NULL!	#NULL!	1	2	0	2	2	2	1	1	2	2	2	2	1	0	1	#NULL!	#NULL!
7001	8	2	2	13	2	2	1	4	#NULL!	#NULL!	#NULL!	#NULL!	#NULL!	2	2	0	2	2	2	1	1	2	2	2	#NULL!	1	0	1	#NULL!	#NULL!
7002	8	2	1	13	2	2	1	4	#NULL!	#NULL!	#NULL!	#NULL!	#NULL!	1	2	0	2	2	2	1	1	2	2	2	2	1	0	1	#NULL!	#NULL!
7003	8	1	1	13	2	2	1	4	#NULL!	#NULL!	#NULL!	#NULL!	#NULL!	1	2	0	2	2	2	1	1	2	0	1	2	1	0	1	#NULL!	#NULL!
7006	8	1	2	13	2	2	1	4	#NULL!	#NULL!	#NULL!	#NULL!	#NULL!	1	2	0	2	2	2	1	1	2	1	2	2	1	0	1	#NULL!	#NULL!
7007	8	2	2	13	2	2	1	4	#NULL!	#NULL!	#NULL!	#NULL!	#NULL!	1	2	0	2	2	2	1	1	1	0	3	3	1	0	1	#NULL!	#NULL!
7009	8	6	1	13	2	5	1	4	#NULL!	#NULL!	#NULL!	#NULL!	#NULL!	2	2	0	2	2	2	1	1	2	2	3	3	1	0	1	#NULL!	#NULL!
7010	8	1	2	13	2	1	1	4	#NULL!	#NULL!	#NULL!	#NULL!	#NULL!	2	2	0	2	2	2	1	1	2	0	2	2	1	0	1	#NULL!	#NULL!
7011	8	2	1	13	2	2	1	4	#NULL!	#NULL!	#NULL!	#NULL!	#NULL!	2	1	0	2	2	2	1	1	2	2	2	1	1	0	1	#NULL!	#NULL!
7012	8	2	1	13	2	2	1	4	#NULL!	#NULL!	#NULL!	#NULL!	#NULL!	2	2	0	2	2	2	1	1	3	1	2	2	1	0	1	#NULL!	#NULL!
7014	8	3	2	13	2	2	1	4	#NULL!	#NULL!	#NULL!	#NULL!	#NULL!	2	2	0	2	2	2	1	1	2	2	2	2	1	0	0	#NULL!	#NULL!
7015	8	3	2	13	2	2	1	4	#NULL!	#NULL!	#NULL!	#NULL!	#NULL!	9	2	0	2	2	2	1	#NULL!	2	2	#NULL!	2	1	0	0	#NULL!	#NULL!
7016	8	6	2	13	2	2	1	4	#NULL!	#NULL!	#NULL!	#NULL!	#NULL!	1	2	0	2	2	2	1	1	2	2	2	2	1	0	0	#NULL!	#NULL!
7021	8	3	1	13	2	4	1	4	#NULL!	#NULL!	#NULL!	#NULL!	#NULL!	2	9	0	2	2	2	1	1	3	2	2	2	1	0	0	#NULL!	#NULL!
7022	8	1	1	13	2	1	1	4	#NULL!	#NULL!	#NULL!	#NULL!	#NULL!	1	2	0	2	2	2	1	1	2	0	2	1	1	0	0	#NULL!	#NULL!
7023	8	3	2	13	1	#NULL!	1	4	#NULL!	#NULL!	#NULL!	#NULL!	#NULL!	1	2	0	2	2	1	1	1	2	0	1	#NULL!	1	0	0	#NULL!	#NULL!
7034	8	3	2	13	1	#NULL!	1	4	#NULL!	#NULL!	#NULL!	#NULL!	#NULL!	2	2	0	2	2	2	1	1	1	1	3	2	1	0	2	#NULL!	#NULL!
7041	8	6	2	13	2	2	1	4	#NULL!	#NULL!	#NULL!	#NULL!	#NULL!	2	2	0	2	2	2	1	1	1	0	2	2	1	0	2	#NULL!	#NULL!
7042	8	1	2	13	2	3	1	4	#NULL!	#NULL!	#NULL!	#NULL!	#NULL!	4	2	0	2	2	2	1	3	1	2	3	3	1	0	1	#NULL!	#NULL!
7050	8	2	2	13	2	1	1	4	#NULL!	#NULL!	#NULL!	#NULL!	#NULL!	1	2	0	2	2	1	1	1	#NULL!	1	2	#NULL!	1	0	1	#NULL!	#NULL!
7051	8	1	2	13	1	#NULL!	1	4	#NULL!	#NULL!	#NULL!	#NULL!	#NULL!	2	2	0	2	2	2	1	1	1	1	1	1	1	0	1	#NULL!	#NULL!
7058	8	3	2	13	1	#NULL!	1	4	#NULL!	#NULL!	#NULL!	#NULL!	#NULL!	2	2	0	2	2	2	1	1	1	0	#NULL!	2	1	0	1	#NULL!	#NULL!
7060	8	3	2	13	2	2	1	4	#NULL!	#NULL!	#NULL!	#NULL!	#NULL!	1	2	0	2	2	2	1	1	1	0	3	2	1	0	1	#NULL!	#NULL!
7075	8	1	2	13	2	2	1	4	#NULL!	#NULL!	#NULL!	#NULL!	#NULL!	1	2	0	2	2	2	1	1	1	0	1	1	1	0	1	#NULL!	#NULL!
7078	8	2	1	13	1	#NULL!	1	4	#NULL!	#NULL!	#NULL!	#NULL!	#NULL!	3	9	0	2	2	2	1	2	2	1	2	2	1	0	0	#NULL!	#NULL!
7081	8	3	1	13	2	1	1	4	#NULL!	#NULL!	#NULL!	#NULL!	#NULL!	2	2	0	2	2	2	1	1	2	1	1	2	1	0	0	#NULL!	#NULL!
7086	8	1	2	13	2	2	1	4	#NULL!	#NULL!	#NULL!	#NULL!	#NULL!	9	2	0	2	2	3	1	#NULL!	1	0	2	2	1	0	0	#NULL!	#NULL!
7096	8	7	2	13	1	#NULL!	1	4	#NULL!	#NULL!	#NULL!	#NULL!	#NULL!	1	2	0	2	2	2	1	1	#NULL!	0	2	2	1	0	0	#NULL!	#NULL!
7105	8	2	2	13	1	#NULL!	1	4	#NULL!	#NULL!	#NULL!	#NULL!	#NULL!	2	2	0	2	2	2	1	1	1	0	1	1	1	0	0	#NULL!	#NULL!
7106	8	2	1	13	1	#NULL!	1	4	#NULL!	#NULL!	#NULL!	#NULL!	#NULL!	1	2	0	2	2	2	1	1	2	0	1	#NULL!	1	0	0	#NULL!	#NULL!
7107	8	2	2	13	2	2	1	4	#NULL!	#NULL!	#NULL!	#NULL!	#NULL!	1	2	0	2	2	2	1	1	2	0	2	2	1	0	0	#NULL!	#NULL!
7113	8	2	2	13	1	#NULL!	1	4	#NULL!	#NULL!	#NULL!	#NULL!	#NULL!	2	2	0	2	2	2	1	1	1	0	2	1	1	0	0	#NULL!	#NULL!
7116	8	11	2	13	2	2	1	4	#NULL!	#NULL!	#NULL!	#NULL!	#NULL!	1	2	0	2	2	2	1	1	2	1	2	2	1	0	2	#NULL!	#NULL!
7122	8	10	2	13	2	3	1	4	#NULL!	#NULL!	#NULL!	#NULL!	#NULL!	6	2	0	2	2	2	1	5	2	2	2	2	1	0	1	#NULL!	#NULL!
7126	8	10	2	13	2	2	1	4	#NULL!	#NULL!	#NULL!	#NULL!	#NULL!	6	2	0	2	2	2	1	5	2	2	3	#NULL!	1	0	1	#NULL!	#NULL!
7127	8	11	1	13	1	#NULL!	1	4	#NULL!	#NULL!	#NULL!	#NULL!	#NULL!	1	2	0	2	2	2	1	1	2	1	2	2	1	0	1	#NULL!	#NULL!
7128	8	11	1	13	2	2	1	4	#NULL!	#NULL!	#NULL!	#NULL!	#NULL!	9	2	0	2	2	2	1	#NULL!	1	0	3	2	1	0	1	#NULL!	#NULL!
7129	8	7	1	13	1	#NULL!	1	4	#NULL!	#NULL!	#NULL!	#NULL!	#NULL!	1	2	0	2	2	2	1	1	1	0	1	2	1	0	1	#NULL!	#NULL!
7137	8	8	2	13	2	2	1	4	#NULL!	#NULL!	#NULL!	#NULL!	#NULL!	2	2	1	2	2	2	1	1	1	0	2	3	1	0	0	#NULL!	#NULL!
7141	8	2	1	13	2	2	1	4	#NULL!	#NULL!	#NULL!	#NULL!	#NULL!	1	2	0	2	2	2	1	1	2	0	1	2	1	0	0	#NULL!	#NULL!
7190	8	6	2	13	2	2	1	4	#NULL!	#NULL!	#NULL!	#NULL!	#NULL!	1	2	0	1	2	2	1	1	3	2	2	3	1	0	2	#NULL!	#NULL!
7193	8	15	1	13	2	1	1	4	#NULL!	#NULL!	#NULL!	#NULL!	#NULL!	1	2	0	1	2	2	1	1	1	2	2	2	1	0	0	#NULL!	#NULL!
7194	8	3	2	13	2	1	1	4	#NULL!	#NULL!	#NULL!	#NULL!	#NULL!	1	2	0	1	2	2	1	1	2	2	2	1	1	0	#NULL!	#NULL!	#NULL!
7196	8	2	2	13	2	2	1	4	#NULL!	#NULL!	#NULL!	#NULL!	#NULL!	2	2	0	1	2	1	1	1	2	2	2	2	1	0	2	#NULL!	#NULL!
7198	8	3	1	13	2	2	1	4	#NULL!	#NULL!	#NULL!	#NULL!	#NULL!	3	2	0	1	2	2	1	2	2	2	1	2	1	0	1	#NULL!	#NULL!
7214	8	8	2	13	2	3	9	4	#NULL!	#NULL!	#NULL!	#NULL!	#NULL!	1	2	0	2	1	2	#NULL!	1	2	2	2	2	1	0	2	#NULL!	#NULL!
7240	8	7	1	13	2	2	3	4	#NULL!	#NULL!	#NULL!	#NULL!	#NULL!	2	2	0	1	1	2	3	1	2	0	1	2	1	0	0	#NULL!	#NULL!
7247	8	7	2	13	2	2	2	4	#NULL!	#NULL!	#NULL!	#NULL!	#NULL!	2	2	1	3	1	1	2	1	3	1	3	1	1	0	1	#NULL!	#NULL!
7256	8	6	2	13	2	2	2	4	#NULL!	#NULL!	#NULL!	#NULL!	#NULL!	6	2	0	2	1	1	2	5	2	2	3	2	1	0	2	#NULL!	#NULL!
7259	8	8	2	13	2	2	2	4	#NULL!	#NULL!	#NULL!	#NULL!	#NULL!	1	2	0	2	1	2	2	1	2	0	2	2	1	0	1	#NULL!	#NULL!
7260	8	15	2	13	2	2	2	4	#NULL!	#NULL!	#NULL!	#NULL!	#NULL!	2	2	0	2	1	2	2	1	3	0	2	1	1	0	0	#NULL!	#NULL!
7262	8	2	2	13	2	2	2	4	#NULL!	#NULL!	#NULL!	#NULL!	#NULL!	2	1	0	2	1	1	2	1	2	1	#NULL!	2	1	0	#NULL!	#NULL!	#NULL!
7263	8	3	2	13	1	#NULL!	2	4	#NULL!	#NULL!	#NULL!	#NULL!	#NULL!	2	2	0	2	1	2	2	1	2	0	2	2	1	0	2	#NULL!	#NULL!
7290	8	5	2	13	2	2	2	4	#NULL!	#NULL!	#NULL!	#NULL!	#NULL!	2	2	0	1	1	1	2	1	2	0	2	2	1	0	2	#NULL!	#NULL!
7291	8	6	1	13	2	1	2	4	#NULL!	#NULL!	#NULL!	#NULL!	#NULL!	1	2	0	1	1	1	2	1	2	0	2	2	1	0	1	#NULL!	#NULL!
7292	8	6	1	13	2	2	2	4	#NULL!	#NULL!	#NULL!	#NULL!	#NULL!	1	2	0	1	1	1	2	1	2	0	1	2	1	0	1	#NULL!	#NULL!
7301	8	6	1	13	2	2	1	4	#NULL!	#NULL!	#NULL!	#NULL!	#NULL!	2	2	0	4	1	1	1	1	2	0	2	2	1	0	0	#NULL!	#NULL!
7304	8	6	1	13	2	2	1	4	#NULL!	#NULL!	#NULL!	#NULL!	#NULL!	2	2	0	3	1	1	1	1	1	0	2	2	1	0	1	#NULL!	#NULL!
7330	8	6	1	13	2	2	1	4	#NULL!	#NULL!	#NULL!	#NULL!	#NULL!	1	2	0	2	1	1	1	1	2	2	#NULL!	2	1	0	3	#NULL!	#NULL!
7331	8	5	2	13	2	2	1	4	#NULL!	#NULL!	#NULL!	#NULL!	#NULL!	1	2	0	2	1	2	1	1	2	1	3	2	1	0	2	#NULL!	#NULL!
7332	8	8	1	13	2	2	1	4	#NULL!	#NULL!	#NULL!	#NULL!	#NULL!	1	2	0	2	1	2	1	1	1	1	3	2	1	0	1	#NULL!	#NULL!
7333	8	5	2	13	2	2	1	4	#NULL!	#NULL!	#NULL!	#NULL!	#NULL!	1	2	0	2	1	1	1	1	2	2	2	3	1	0	1	#NULL!	#NULL!
7337	8	2	2	13	2	4	1	4	#NULL!	#NULL!	#NULL!	#NULL!	#NULL!	2	2	0	2	1	1	1	1	#NULL!	0	2	1	1	0	2	#NULL!	#NULL!
7339	8	2	2	13	2	2	1	4	#NULL!	#NULL!	#NULL!	#NULL!	#NULL!	2	1	0	2	1	1	1	1	#NULL!	2	3	3	1	0	2	#NULL!	#NULL!
7341	8	2	2	13	2	4	1	4	#NULL!	#NULL!	#NULL!	#NULL!	#NULL!	2	2	0	2	1	1	1	1	#NULL!	1	2	1	1	0	2	#NULL!	#NULL!
7342	8	3	2	13	2	2	1	4	#NULL!	#NULL!	#NULL!	#NULL!	#NULL!	2	2	0	2	1	1	1	1	3	2	2	2	1	0	1	#NULL!	#NULL!
7344	8	5	1	13	1	#NULL!	1	4	#NULL!	#NULL!	#NULL!	#NULL!	#NULL!	2	2	0	2	1	2	1	1	2	0	2	2	1	0	1	#NULL!	#NULL!
7345	8	2	1	13	2	2	1	4	#NULL!	#NULL!	#NULL!	#NULL!	#NULL!	2	2	0	2	1	1	1	1	#NULL!	0	1	2	1	0	1	#NULL!	#NULL!
7347	8	2	1	13	2	2	1	4	#NULL!	#NULL!	#NULL!	#NULL!	#NULL!	2	2	0	2	1	2	1	1	1	1	2	2	1	0	1	#NULL!	#NULL!
7350	8	2	1	13	1	#NULL!	1	4	#NULL!	#NULL!	#NULL!	#NULL!	#NULL!	2	2	0	2	1	1	1	1	2	0	1	2	1	0	0	#NULL!	#NULL!
7351	8	2	2	13	2	2	1	4	#NULL!	#NULL!	#NULL!	#NULL!	#NULL!	2	2	0	2	1	2	1	1	#NULL!	0	1	2	1	0	0	#NULL!	#NULL!
7353	8	1	1	13	1	#NULL!	1	4	#NULL!	#NULL!	#NULL!	#NULL!	#NULL!	9	2	0	2	1	1	1	#NULL!	2	0	2	2	1	0	0	#NULL!	#NULL!
7357	8	2	2	13	1	#NULL!	1	4	#NULL!	#NULL!	#NULL!	#NULL!	#NULL!	1	2	0	2	1	2	1	1	2	2	1	2	1	0	1	#NULL!	#NULL!
7363	8	7	1	13	2	2	1	4	#NULL!	#NULL!	#NULL!	#NULL!	#NULL!	2	2	0	2	1	1	1	1	2	0	1	2	1	0	0	#NULL!	#NULL!
7364	8	2	1	13	1	#NULL!	1	4	#NULL!	#NULL!	#NULL!	#NULL!	#NULL!	1	1	0	2	1	2	1	1	2	0	2	2	1	0	0	#NULL!	#NULL!
7365	8	3	1	13	1	#NULL!	1	4	#NULL!	#NULL!	#NULL!	#NULL!	#NULL!	2	2	0	2	1	2	1	1	2	0	2	2	1	0	0	#NULL!	#NULL!
7369	8	11	1	13	2	2	1	4	#NULL!	#NULL!	#NULL!	#NULL!	#NULL!	1	2	0	2	1	1	1	1	2	1	2	2	1	0	2	#NULL!	#NULL!
7373	8	9	1	13	2	4	1	4	#NULL!	#NULL!	#NULL!	#NULL!	#NULL!	1	2	0	2	1	2	1	1	1	0	#NULL!	2	1	0	1	#NULL!	#NULL!
7375	8	9	2	13	2	2	1	4	#NULL!	#NULL!	#NULL!	#NULL!	#NULL!	1	2	1	2	1	2	1	1	1	0	2	3	1	0	0	#NULL!	#NULL!
7416	8	8	1	13	2	2	1	4	#NULL!	#NULL!	#NULL!	#NULL!	#NULL!	6	2	0	1	1	1	1	5	2	2	2	2	1	0	1	#NULL!	#NULL!
7418	8	6	2	13	2	2	1	4	#NULL!	#NULL!	#NULL!	#NULL!	#NULL!	1	2	0	1	1	1	1	1	3	1	2	2	1	0	1	#NULL!	#NULL!
7422	8	6	1	13	2	2	1	4	#NULL!	#NULL!	#NULL!	#NULL!	#NULL!	1	2	0	1	1	1	1	1	1	0	2	#NULL!	1	0	1	#NULL!	#NULL!
7425	8	7	2	13	2	2	1	4	#NULL!	#NULL!	#NULL!	#NULL!	#NULL!	2	2	0	1	1	1	1	1	1	1	2	2	1	0	0	#NULL!	#NULL!
7428	8	2	2	13	2	2	1	4	#NULL!	#NULL!	#NULL!	#NULL!	#NULL!	2	1	0	1	1	1	1	1	2	2	2	2	1	0	2	#NULL!	#NULL!
7429	8	2	1	13	1	#NULL!	1	4	#NULL!	#NULL!	#NULL!	#NULL!	#NULL!	1	2	0	1	1	1	1	1	2	2	2	2	1	0	2	#NULL!	#NULL!
7433	8	2	1	13	2	2	1	4	#NULL!	#NULL!	#NULL!	#NULL!	#NULL!	2	1	0	1	1	1	1	1	2	2	2	#NULL!	1	0	1	#NULL!	#NULL!
7434	8	5	1	13	2	3	1	4	#NULL!	#NULL!	#NULL!	#NULL!	#NULL!	2	2	0	1	1	1	1	1	1	0	2	2	1	0	1	#NULL!	#NULL!
7436	8	2	2	13	2	2	1	4	#NULL!	#NULL!	#NULL!	#NULL!	#NULL!	2	2	0	1	1	1	1	1	3	1	2	2	1	0	0	#NULL!	#NULL!
7437	8	1	1	13	2	2	1	4	#NULL!	#NULL!	#NULL!	#NULL!	#NULL!	2	2	0	1	1	1	1	1	1	0	2	1	1	0	0	#NULL!	#NULL!
7438	8	2	1	13	1	#NULL!	1	4	#NULL!	#NULL!	#NULL!	#NULL!	#NULL!	4	2	0	1	1	1	1	3	2	0	1	2	1	0	0	#NULL!	#NULL!
7439	8	3	1	13	2	2	1	4	#NULL!	#NULL!	#NULL!	#NULL!	#NULL!	1	9	0	1	1	1	1	1	2	0	2	#NULL!	1	0	0	#NULL!	#NULL!
7447	8	2	1	13	1	#NULL!	1	4	#NULL!	#NULL!	#NULL!	#NULL!	#NULL!	2	2	0	1	1	1	1	1	2	0	2	2	1	0	1	#NULL!	#NULL!
8008	8	7	1	13	2	2	1	1	9	9	2	4	3	2	2	0	2	1	1	1	1	1	2	2	2	1	1	1	#NULL!	1
8016	8	2	1	13	2	2	9	1	9	9	1	1	9	1	2	0	#NULL!	#NULL!	1	#NULL!	1	#NULL!	0	1	2	1	1	1	#NULL!	1
8021	8	6	1	13	1	#NULL!	2	3	9	3	3	4	9	6	2	0	1	1	1	2	5	2	2	2	3	1	1	1	2	2
8024	8	6	1	13	1	#NULL!	1	1	9	3	1	4	4	1	2	0	2	2	2	1	1	2	2	3	2	1	1	1	2	1
8027	8	7	1	13	2	2	1	1	9	2	1	3	9	1	2	0	2	1	1	1	1	1	0	2	2	1	1	1	1	1
9521	8	6	2	13	1	#NULL!	1	3	4	3	1	1	4	6	2	0	2	2	2	1	5	1	1	3	2	1	1	1	2	1
9531	8	1	1	13	2	1	1	3	4	2	9	9	9	1	2	#NULL!	1	1	1	1	1	2	2	2	3	1	1	1	1	#NULL!
9536	8	1	1	13	1	#NULL!	1	1	4	2	3	3	9	1	2	0	4	3	3	1	1	1	0	#NULL!	3	1	1	2	1	2
9540	8	2	1	13	2	2	2	1	4	2	3	1	1	2	2	0	1	1	1	2	1	#NULL!	2	2	3	1	1	1	1	2
9541	8	2	1	13	2	2	2	3	4	2	2	4	9	1	2	0	2	2	2	2	1	2	1	#NULL!	2	1	1	#NULL!	1	1
9547	8	1	1	13	2	1	1	3	4	2	2	4	1	2	9	0	2	2	2	1	1	2	1	2	#NULL!	1	1	1	1	1
9549	8	2	1	13	2	2	1	1	4	2	2	5	3	2	1	0	3	2	2	1	1	2	2	3	3	1	1	3	1	1
9551	8	8	1	13	2	2	1	1	4	2	2	4	1	2	2	0	3	3	3	1	1	3	2	2	2	1	1	0	1	1
9566	8	6	2	13	1	#NULL!	1	1	4	2	1	4	4	2	2	0	1	1	1	1	1	2	0	2	#NULL!	1	1	2	1	1
9567	8	1	2	13	1	#NULL!	1	1	4	2	1	5	2	1	2	0	2	2	2	1	1	2	1	2	2	1	1	1	1	1
9568	8	2	2	13	2	2	1	1	4	2	1	5	2	2	2	0	2	2	2	1	1	2	2	2	3	1	1	1	1	1
9570	8	2	1	13	1	#NULL!	2	1	4	2	1	4	2	9	2	0	1	2	2	2	#NULL!	2	2	3	2	1	1	2	1	1
9571	8	3	1	13	2	2	1	1	4	2	1	4	2	2	2	0	2	2	2	1	1	2	2	2	2	1	1	2	1	1
9572	8	5	1	13	2	2	1	1	4	2	1	4	2	2	2	0	2	1	1	1	1	2	2	2	3	1	1	2	1	1
9574	8	3	1	13	1	#NULL!	1	1	4	2	1	2	2	9	2	0	2	3	3	1	#NULL!	2	0	2	2	1	1	0	1	1
9581	8	3	1	13	2	2	9	1	4	1	5	1	4	5	2	0	#NULL!	#NULL!	2	#NULL!	4	3	3	2	3	1	1	3	1	4
9589	8	6	2	13	2	2	1	1	4	1	3	4	9	2	2	0	3	1	1	1	1	2	0	2	2	1	1	0	1	2
9590	8	1	2	13	2	1	1	1	4	1	3	9	1	2	2	0	3	3	2	1	1	2	2	2	3	1	1	1	1	2
9591	8	6	2	13	2	2	1	1	4	1	3	3	1	6	2	0	3	2	2	1	5	2	2	#NULL!	2	1	1	2	1	2
9598	8	7	2	13	2	3	1	1	4	1	2	2	9	6	2	1	3	2	2	1	5	2	2	2	3	1	1	0	1	1
9599	8	4	2	13	2	2	1	1	4	1	2	5	2	1	1	0	2	3	3	1	1	3	0	1	2	1	1	1	1	1
9603	8	2	1	13	2	2	1	1	4	1	2	4	2	2	2	0	4	2	2	1	1	2	2	2	2	1	1	0	1	1
9604	8	6	2	13	2	2	1	1	4	1	2	4	2	1	2	0	2	2	2	1	1	1	2	2	#NULL!	1	1	2	1	1
9605	8	10	2	13	2	3	1	1	4	1	2	4	2	1	2	1	1	2	2	1	1	2	2	3	3	1	1	3	1	1
9606	8	2	2	13	2	2	4	1	4	1	2	4	2	1	2	0	1	1	1	2	1	#NULL!	1	2	2	1	1	1	1	1
9609	8	4	2	13	2	3	1	1	4	1	2	3	1	1	2	#NULL!	3	2	2	1	1	2	0	2	#NULL!	1	1	1	1	1
9632	8	5	1	13	2	2	1	3	4	1	1	3	1	1	2	0	2	2	2	1	1	#NULL!	0	2	2	1	1	2	1	1
9633	8	11	1	13	2	3	1	3	4	1	1	1	1	2	2	1	4	3	3	1	1	1	1	2	3	1	1	1	1	1
9645	8	3	1	13	1	#NULL!	2	1	4	1	1	4	3	1	1	0	2	1	#NULL!	2	1	2	2	3	2	1	1	2	1	1
9648	8	1	1	13	2	2	1	1	4	1	1	4	2	2	2	0	2	1	1	1	1	#NULL!	2	2	#NULL!	1	1	1	1	1
10539	8	2	1	13	1	#NULL!	1	3	3	4	1	1	9	1	2	0	2	2	2	1	1	1	2	2	2	1	1	0	3	1
10545	8	2	1	13	2	2	1	1	3	3	3	4	3	2	2	0	2	2	2	1	1	1	2	2	1	1	1	0	2	2
10552	8	6	2	13	2	2	1	1	3	3	2	5	2	2	2	0	2	2	2	1	1	2	1	2	#NULL!	1	1	3	2	1
10562	8	5	1	13	1	#NULL!	2	1	3	3	1	1	9	1	2	0	4	4	4	2	1	2	0	1	2	1	1	0	2	1
10565	8	8	1	13	1	#NULL!	2	1	3	3	1	5	2	1	2	0	3	2	2	2	1	2	0	2	3	1	1	0	2	1
10566	8	2	1	13	2	3	1	1	3	3	1	4	2	1	2	0	3	2	3	1	1	1	2	2	2	1	1	0	2	1
10567	8	2	2	13	2	1	1	1	3	3	1	4	2	2	2	0	2	2	2	1	1	2	2	2	2	1	1	1	2	1
10573	8	8	1	13	2	2	2	1	3	3	1	4	1	6	2	0	2	3	3	2	5	3	2	2	2	1	1	2	2	1
10574	8	3	2	13	2	2	4	1	3	3	1	3	1	1	2	0	2	1	1	2	1	3	1	2	#NULL!	1	1	0	2	1
10584	8	5	1	13	2	1	1	3	3	2	3	4	3	2	2	0	2	2	2	1	1	2	0	2	1	1	1	2	1	2
10590	8	5	2	13	2	3	1	1	3	2	3	5	3	6	2	0	3	2	2	1	5	3	1	2	1	1	1	1	1	2
10594	8	8	1	13	1	#NULL!	2	3	3	2	2	4	2	1	2	0	2	2	2	2	1	3	0	2	1	1	1	1	1	1
10601	8	8	1	13	1	#NULL!	1	1	3	2	2	5	3	2	2	0	2	2	2	1	1	1	0	2	1	1	1	0	1	1
10606	8	6	2	13	1	#NULL!	1	3	3	2	1	4	4	1	2	0	2	2	2	1	1	2	0	2	2	1	1	0	1	1
10628	8	2	2	13	2	2	2	1	3	2	1	4	9	2	2	0	3	2	2	2	1	#NULL!	2	1	2	1	1	1	1	1
10629	8	5	2	13	2	2	1	1	3	2	1	4	9	2	2	0	2	2	2	1	1	3	1	2	2	1	1	1	1	1
10630	8	3	1	13	2	2	1	1	3	2	1	4	9	1	2	0	2	2	2	1	1	3	2	#NULL!	1	1	1	0	1	1
10632	8	3	2	13	2	2	1	1	3	2	1	4	4	2	2	0	2	2	2	1	1	3	0	2	2	1	1	1	1	1
10633	8	2	1	13	2	2	1	1	3	2	1	1	4	2	9	0	1	2	2	1	1	2	0	2	2	1	1	1	1	1
10634	8	5	2	13	2	2	1	1	3	2	1	4	3	1	2	0	2	2	2	1	1	3	1	2	2	1	1	2	1	1
10638	8	3	1	13	1	#NULL!	1	1	3	2	1	4	2	2	9	0	2	3	3	1	1	2	2	2	2	1	1	1	1	1
10639	8	1	2	13	2	2	2	1	3	2	1	4	2	2	2	0	2	2	2	2	1	#NULL!	0	2	2	1	1	1	1	1
10641	8	5	1	13	1	#NULL!	1	1	3	2	1	4	2	1	1	0	2	1	1	1	1	2	2	3	2	1	1	1	1	1
10645	8	3	1	13	2	2	2	1	3	2	1	4	1	2	2	0	2	2	2	2	1	3	2	2	1	1	1	0	1	1
10649	8	12	1	13	1	#NULL!	3	1	3	2	1	3	1	2	2	0	3	2	2	3	1	1	0	2	2	1	1	1	1	1
10651	8	3	1	13	1	#NULL!	1	1	3	2	1	1	1	2	2	1	2	2	1	1	1	3	0	2	1	1	1	1	1	1
10654	8	1	1	13	1	#NULL!	1	1	3	1	4	4	1	3	2	0	1	1	2	1	2	2	0	2	2	1	1	2	1	3
10674	8	2	2	13	2	2	1	1	3	1	1	3	1	2	9	0	2	2	2	1	1	#NULL!	2	2	2	1	1	1	1	1
11625	8	2	2	13	2	2	1	3	2	4	1	2	9	2	2	0	2	2	2	1	1	3	0	2	2	1	1	0	3	1
11642	8	7	1	13	2	2	2	3	2	3	4	3	9	1	1	0	1	1	1	2	1	3	2	#NULL!	2	1	1	3	2	3
11651	8	2	2	13	2	2	1	1	2	3	3	4	9	1	2	0	2	2	2	1	1	#NULL!	2	2	3	1	1	0	2	2
11653	8	4	2	13	2	2	1	1	2	3	3	3	2	1	2	0	2	2	2	1	1	1	0	3	2	1	1	1	2	2
11664	8	12	1	13	1	#NULL!	2	1	2	3	2	4	2	2	2	0	3	3	3	2	1	1	0	2	2	1	1	1	2	1
11665	8	3	2	13	2	2	1	1	2	3	2	4	2	2	2	0	2	2	2	1	1	2	2	2	2	1	1	1	2	1
11666	8	7	1	13	2	3	1	1	2	3	2	4	2	2	2	0	2	2	2	1	1	2	1	2	#NULL!	1	1	1	2	1
11669	8	8	2	13	1	#NULL!	3	1	2	3	2	3	1	1	2	0	3	2	2	3	1	2	2	2	2	1	1	1	2	1
11670	8	12	2	13	2	3	1	1	2	3	2	3	1	2	2	0	3	2	2	1	1	2	1	2	#NULL!	1	1	1	2	1
11719	8	2	2	13	2	2	1	1	2	3	1	3	3	3	2	0	2	2	2	1	2	#NULL!	1	2	1	1	1	0	2	1
11723	8	2	2	13	2	2	2	1	2	3	1	5	2	2	2	1	4	1	1	2	1	2	2	#NULL!	#NULL!	1	1	2	2	1
11726	8	3	2	13	2	2	5	1	2	3	1	4	2	1	2	0	2	2	#NULL!	4	1	2	0	2	1	1	1	1	2	1
11728	8	8	1	13	2	2	1	1	2	3	1	4	2	2	2	0	3	2	2	1	1	2	0	2	#NULL!	1	1	2	2	1
11742	8	11	2	13	2	2	1	1	2	3	1	3	1	6	2	0	3	1	1	1	5	2	1	2	3	1	1	1	2	1
11757	8	1	2	13	2	2	5	1	2	2	3	4	2	1	2	0	1	1	1	4	1	2	0	#NULL!	3	1	1	3	1	2
11765	8	6	1	13	1	#NULL!	1	1	2	2	2	5	2	1	2	0	2	2	2	1	1	1	1	1	1	1	1	1	1	1
11789	8	3	2	13	2	2	1	1	2	1	3	4	9	1	2	0	3	2	2	1	1	3	2	2	3	1	1	1	1	2
13459	8	2	1	13	2	2	2	1	1	9	1	3	2	1	2	0	2	2	2	2	1	#NULL!	1	#NULL!	2	1	1	0	#NULL!	1
13460	8	3	1	13	1	#NULL!	1	3	1	4	9	9	9	1	2	0	2	2	2	1	1	2	2	2	#NULL!	1	1	1	3	#NULL!
13461	8	10	1	13	2	2	1	3	1	4	5	5	4	2	2	0	3	3	2	1	1	1	2	2	2	1	1	1	3	4
13478	8	3	1	13	1	#NULL!	1	1	1	4	2	3	1	2	9	0	3	3	3	1	1	2	0	2	2	1	1	0	3	1
13479	8	1	2	13	2	2	1	1	1	4	2	3	1	1	2	0	2	2	2	1	1	2	1	2	2	1	1	1	3	1
13480	8	7	2	13	2	2	2	1	1	4	2	2	1	2	2	0	4	2	2	2	1	2	2	2	2	1	1	3	3	1
13485	8	3	1	13	1	#NULL!	1	3	1	4	1	1	4	2	9	0	3	2	2	1	1	3	0	#NULL!	2	1	1	0	3	1
13497	8	5	2	13	2	1	4	2	1	4	1	1	4	1	2	0	1	2	2	2	1	2	0	2	2	1	1	1	3	1
13505	8	1	1	13	1	#NULL!	1	1	1	4	1	1	9	1	9	0	3	3	2	1	1	2	3	#NULL!	2	1	1	1	3	1
13509	8	1	1	13	2	3	2	1	1	4	1	4	3	1	9	0	1	1	1	2	1	2	3	3	2	1	1	3	3	1
13518	8	6	1	13	2	2	9	1	1	4	1	5	1	2	2	0	#NULL!	#NULL!	2	#NULL!	1	1	2	2	1	1	1	#NULL!	3	1
13520	8	6	2	13	2	2	2	1	1	4	1	5	1	1	2	0	1	2	2	2	1	2	0	2	2	1	1	2	3	1
13525	8	4	2	13	9	#NULL!	2	1	1	4	1	3	1	1	2	0	2	1	1	2	1	3	1	2	2	1	1	1	3	1
13536	8	6	1	13	2	1	1	3	1	3	3	4	9	1	2	0	2	1	2	1	1	#NULL!	2	#NULL!	2	1	1	2	2	2
13558	8	6	2	13	2	2	3	2	1	3	2	5	2	1	2	0	1	2	2	3	1	2	0	2	#NULL!	1	1	1	2	1
13559	8	12	1	13	1	#NULL!	1	1	1	3	2	2	9	2	2	0	2	3	2	1	1	1	0	3	3	1	1	0	2	1
13570	8	6	1	13	2	2	4	1	1	3	2	3	2	1	2	0	1	1	2	2	1	2	3	3	3	1	1	#NULL!	2	1
13571	8	6	1	13	1	#NULL!	1	1	1	3	2	4	1	2	2	0	2	3	2	1	1	1	2	2	2	1	1	3	2	1
13575	8	1	2	13	2	2	2	1	1	3	2	3	1	2	9	0	2	2	2	2	1	2	3	2	2	1	1	2	2	1
13576	8	3	1	13	2	2	1	1	1	3	2	3	1	1	9	0	2	1	2	1	1	2	2	3	2	1	1	0	2	1
13584	8	6	2	13	2	1	1	3	1	3	1	4	4	1	9	0	2	2	2	1	1	2	1	1	2	1	1	1	2	1
13585	8	5	2	13	2	2	2	3	1	3	1	4	4	6	2	0	2	1	3	2	5	1	3	2	3	1	1	2	2	1
13597	8	6	2	13	2	2	2	3	1	3	1	4	2	6	2	1	3	2	3	2	5	1	2	2	2	1	1	1	2	1
13617	8	7	2	13	1	#NULL!	3	2	1	3	1	4	2	2	2	0	2	2	4	3	1	1	0	1	1	1	1	0	2	1
13623	8	2	1	13	2	2	1	1	1	3	1	5	9	9	2	1	1	1	1	1	#NULL!	#NULL!	2	2	3	1	1	1	2	1
13642	8	2	1	13	1	#NULL!	2	1	1	3	1	4	3	1	2	0	2	1	1	2	1	2	2	2	2	1	1	1	2	1
13653	8	3	1	13	2	2	1	1	1	3	1	5	2	1	2	0	2	2	2	1	1	3	2	3	#NULL!	1	1	1	2	1
13656	8	6	1	13	2	1	2	1	1	3	1	4	2	1	2	0	2	2	2	2	1	2	1	2	2	1	1	2	2	1
13659	8	1	1	13	1	#NULL!	1	1	1	3	1	4	2	1	2	0	2	2	2	1	1	2	1	2	2	1	1	0	2	1
13687	8	5	1	13	2	2	1	1	1	3	1	1	2	1	2	0	3	3	3	1	1	2	2	2	3	1	1	2	2	1
13697	8	1	2	13	2	2	1	1	1	3	1	4	1	2	1	0	2	1	1	1	1	1	2	2	1	1	1	0	2	1
13701	8	1	1	13	2	2	1	1	1	3	1	3	1	2	2	0	2	2	2	1	1	1	0	2	2	1	1	0	2	1
13702	8	10	1	13	2	2	1	1	1	3	1	3	1	2	2	0	2	2	2	1	1	1	1	2	2	1	1	0	2	1
13703	8	3	1	13	1	#NULL!	1	1	1	3	1	3	1	2	2	0	1	2	2	1	1	1	0	2	2	1	1	0	2	1
13727	8	8	2	13	2	2	1	1	1	2	3	3	1	2	2	0	2	1	1	1	1	2	0	3	2	1	1	0	1	2
13736	8	8	2	13	1	#NULL!	1	1	1	2	2	5	4	6	2	0	3	2	2	1	5	2	0	2	2	1	1	2	1	1
13753	8	6	1	13	2	2	2	3	1	2	1	4	3	1	2	0	2	2	2	2	1	1	2	#NULL!	2	1	1	1	1	1
13767	8	10	2	13	1	#NULL!	1	2	1	2	1	1	9	2	9	0	3	2	2	1	1	3	2	2	2	1	1	0	1	1
13769	8	1	1	13	2	2	1	1	1	2	1	4	9	9	2	0	1	1	1	1	#NULL!	2	2	2	2	1	1	0	1	1
13773	8	2	2	13	2	2	2	1	1	2	1	4	3	1	2	0	2	2	2	2	1	2	1	2	2	1	1	1	1	1
13779	8	1	2	13	2	2	1	1	1	2	1	4	2	2	2	0	3	2	2	1	1	1	2	#NULL!	3	1	1	2	1	1
13790	8	2	2	13	2	2	2	1	1	2	1	3	2	2	2	0	2	1	1	2	1	#NULL!	2	3	2	1	1	0	1	1
13791	8	2	2	13	2	2	2	1	1	2	1	3	2	2	2	0	2	1	1	2	1	#NULL!	0	2	2	1	1	0	1	1
13792	8	3	2	13	2	4	1	1	1	2	1	3	2	5	2	0	2	1	1	1	4	3	0	2	2	1	1	2	1	1
13803	8	1	2	13	2	1	1	1	1	2	1	1	1	1	2	0	3	3	3	1	1	1	2	2	2	1	1	2	1	1
13807	8	1	1	13	2	3	1	1	1	2	1	1	1	4	2	0	2	1	1	1	3	2	0	2	2	1	1	1	1	1
13842	8	6	2	13	2	2	3	2	1	1	1	1	4	6	2	0	1	1	2	3	5	3	2	2	2	1	1	1	1	1
13847	8	5	1	13	1	#NULL!	1	1	1	1	1	5	2	5	2	0	3	1	1	1	4	2	2	3	2	1	1	2	1	1
13849	8	3	1	13	2	2	2	1	1	1	1	4	2	9	2	0	2	2	2	2	#NULL!	2	2	2	2	1	1	1	1	1
13857	8	5	2	13	2	2	1	1	1	1	1	4	1	2	2	0	2	2	2	1	1	3	0	3	1	1	1	2	1	1
13862	8	1	2	13	2	3	1	1	1	1	1	1	1	2	2	0	2	2	2	1	1	3	0	2	2	1	1	0	1	1
6296	7	7	1	13	1	#NULL!	1	4	#NULL!	#NULL!	#NULL!	#NULL!	#NULL!	2	2	0	4	4	#NULL!	1	1	2	1	2	#NULL!	#NULL!	0	2	#NULL!	#NULL!
6414	7	1	2	13	2	9	2	4	#NULL!	#NULL!	#NULL!	#NULL!	#NULL!	1	2	0	3	3	3	2	1	1	0	2	2	#NULL!	0	0	#NULL!	#NULL!
6454	7	7	1	13	1	#NULL!	2	4	#NULL!	#NULL!	#NULL!	#NULL!	#NULL!	1	2	0	2	3	#NULL!	2	1	#NULL!	0	1	1	#NULL!	0	0	#NULL!	#NULL!
6653	7	6	1	13	9	9	4	4	#NULL!	#NULL!	#NULL!	#NULL!	#NULL!	9	9	0	2	2	#NULL!	2	#NULL!	#NULL!	2	3	2	#NULL!	0	2	#NULL!	#NULL!
6670	7	5	1	13	2	2	3	4	#NULL!	#NULL!	#NULL!	#NULL!	#NULL!	9	9	0	2	2	4	3	#NULL!	2	1	1	2	#NULL!	0	0	#NULL!	#NULL!
6876	7	5	1	13	9	9	1	4	#NULL!	#NULL!	#NULL!	#NULL!	#NULL!	1	2	0	3	2	3	1	1	1	0	2	2	#NULL!	0	0	#NULL!	#NULL!
6933	7	7	1	13	1	#NULL!	1	4	#NULL!	#NULL!	#NULL!	#NULL!	#NULL!	9	9	0	2	2	#NULL!	1	#NULL!	#NULL!	0	1	1	#NULL!	0	0	#NULL!	#NULL!
6934	7	3	1	13	2	2	1	4	#NULL!	#NULL!	#NULL!	#NULL!	#NULL!	9	2	0	2	2	#NULL!	1	#NULL!	1	2	2	2	#NULL!	0	0	#NULL!	#NULL!
6935	7	5	1	13	1	#NULL!	1	4	#NULL!	#NULL!	#NULL!	#NULL!	#NULL!	5	2	0	2	2	#NULL!	1	4	2	3	2	#NULL!	#NULL!	0	2	#NULL!	#NULL!
6937	7	5	1	13	1	#NULL!	1	4	#NULL!	#NULL!	#NULL!	#NULL!	#NULL!	1	2	0	2	2	2	1	1	1	1	2	2	#NULL!	0	0	#NULL!	#NULL!
6938	7	6	1	13	2	2	1	4	#NULL!	#NULL!	#NULL!	#NULL!	#NULL!	9	9	0	2	2	#NULL!	1	#NULL!	2	0	1	1	#NULL!	0	0	#NULL!	#NULL!
6939	7	7	2	13	2	2	1	4	#NULL!	#NULL!	#NULL!	#NULL!	#NULL!	9	9	0	2	2	#NULL!	1	#NULL!	#NULL!	2	3	1	#NULL!	0	0	#NULL!	#NULL!
6940	7	4	2	13	2	2	1	4	#NULL!	#NULL!	#NULL!	#NULL!	#NULL!	9	9	0	2	2	#NULL!	1	#NULL!	#NULL!	1	2	2	#NULL!	0	0	#NULL!	#NULL!
7249	7	1	1	13	2	3	2	4	#NULL!	#NULL!	#NULL!	#NULL!	#NULL!	9	9	0	2	1	#NULL!	2	#NULL!	3	0	2	2	#NULL!	0	1	#NULL!	#NULL!
7277	7	5	1	13	1	#NULL!	2	4	#NULL!	#NULL!	#NULL!	#NULL!	#NULL!	2	2	0	1	1	2	2	1	2	2	2	1	#NULL!	0	1	#NULL!	#NULL!
7278	7	3	2	13	2	4	2	4	#NULL!	#NULL!	#NULL!	#NULL!	#NULL!	9	9	0	1	1	#NULL!	2	#NULL!	#NULL!	0	2	2	#NULL!	0	1	#NULL!	#NULL!
7279	7	2	1	13	2	3	2	4	#NULL!	#NULL!	#NULL!	#NULL!	#NULL!	1	2	0	1	1	2	2	1	2	0	1	1	#NULL!	0	0	#NULL!	#NULL!
7310	7	2	2	13	2	2	1	4	#NULL!	#NULL!	#NULL!	#NULL!	#NULL!	1	2	0	2	1	2	1	1	#NULL!	0	2	1	#NULL!	0	0	#NULL!	#NULL!
7405	7	7	2	13	2	2	1	4	#NULL!	#NULL!	#NULL!	#NULL!	#NULL!	2	1	0	1	1	4	1	1	2	0	2	3	#NULL!	0	1	#NULL!	#NULL!
11780	7	3	2	13	2	3	1	2	2	2	1	1	1	1	2	0	2	1	2	1	1	3	2	2	3	#NULL!	1	#NULL!	1	1
13545	7	8	1	13	2	3	1	1	1	3	3	3	1	1	2	0	2	2	3	1	1	2	2	2	3	#NULL!	1	1	2	2
6253	7	7	1	13	1	#NULL!	4	4	#NULL!	#NULL!	#NULL!	#NULL!	#NULL!	2	2	0	4	4	2	2	1	1	3	2	#NULL!	6	0	0	#NULL!	#NULL!
6297	7	1	1	13	2	2	1	4	#NULL!	#NULL!	#NULL!	#NULL!	#NULL!	1	2	0	4	4	1	1	1	2	0	1	1	6	0	0	#NULL!	#NULL!
6298	7	8	2	13	2	1	1	4	#NULL!	#NULL!	#NULL!	#NULL!	#NULL!	2	2	0	4	4	2	1	1	1	0	2	3	6	0	0	#NULL!	#NULL!
6415	7	9	1	13	1	#NULL!	2	4	#NULL!	#NULL!	#NULL!	#NULL!	#NULL!	1	2	0	3	3	2	2	1	2	2	2	1	6	0	0	#NULL!	#NULL!
6515	7	5	1	13	2	3	1	4	#NULL!	#NULL!	#NULL!	#NULL!	#NULL!	6	2	0	3	3	3	1	5	1	2	#NULL!	2	6	0	1	#NULL!	#NULL!
6587	7	9	2	13	1	#NULL!	1	4	#NULL!	#NULL!	#NULL!	#NULL!	#NULL!	1	9	0	2	3	2	1	1	1	1	2	2	6	0	3	#NULL!	#NULL!
6661	7	4	2	13	1	#NULL!	4	4	#NULL!	#NULL!	#NULL!	#NULL!	#NULL!	1	2	0	1	2	4	2	1	1	3	3	3	6	0	1	#NULL!	#NULL!
6941	7	7	9	13	1	#NULL!	1	4	#NULL!	#NULL!	#NULL!	#NULL!	#NULL!	4	2	1	2	2	2	1	3	1	2	3	3	6	0	3	#NULL!	#NULL!
6944	7	8	1	13	2	2	1	4	#NULL!	#NULL!	#NULL!	#NULL!	#NULL!	1	2	0	2	2	4	1	1	1	2	2	2	6	0	2	#NULL!	#NULL!
7179	7	4	1	13	2	3	1	4	#NULL!	#NULL!	#NULL!	#NULL!	#NULL!	1	2	0	1	2	1	1	1	1	0	3	3	6	0	3	#NULL!	#NULL!
7280	7	6	2	13	1	#NULL!	2	4	#NULL!	#NULL!	#NULL!	#NULL!	#NULL!	6	2	0	1	1	1	2	5	3	2	3	2	6	0	2	#NULL!	#NULL!
7281	7	8	2	13	2	2	2	4	#NULL!	#NULL!	#NULL!	#NULL!	#NULL!	6	1	0	1	1	2	2	5	2	0	3	3	6	0	1	#NULL!	#NULL!
7312	7	2	2	13	2	3	1	4	#NULL!	#NULL!	#NULL!	#NULL!	#NULL!	3	2	0	2	1	2	1	2	2	2	3	3	6	0	2	#NULL!	#NULL!
7407	7	6	2	13	2	2	1	4	#NULL!	#NULL!	#NULL!	#NULL!	#NULL!	2	2	0	1	1	1	1	1	1	0	2	3	6	0	2	#NULL!	#NULL!
7408	7	7	1	13	2	3	1	4	#NULL!	#NULL!	#NULL!	#NULL!	#NULL!	2	2	0	1	1	2	1	1	2	3	2	2	6	0	3	#NULL!	#NULL!
7409	7	4	1	13	1	#NULL!	1	4	#NULL!	#NULL!	#NULL!	#NULL!	#NULL!	1	2	0	1	1	2	1	1	3	2	2	2	6	0	0	#NULL!	#NULL!
9639	7	3	2	13	2	3	2	2	4	1	1	1	1	2	1	0	2	2	2	2	1	2	0	2	2	6	1	2	1	1
10666	7	2	1	13	1	#NULL!	1	3	3	1	1	1	1	2	2	0	4	4	2	1	1	2	0	3	2	6	1	1	1	1
10669	7	1	1	13	2	2	2	1	3	1	1	5	4	2	2	0	2	1	4	2	1	1	2	2	3	6	1	2	1	1
11682	7	6	2	13	2	2	5	3	2	3	1	5	2	2	2	0	2	2	2	4	1	1	2	#NULL!	3	6	1	2	2	1
11786	7	1	1	13	1	#NULL!	1	1	2	2	1	3	1	2	2	0	#NULL!	#NULL!	2	1	1	1	2	#NULL!	2	6	1	3	1	1
11787	7	1	2	13	2	3	2	2	2	1	5	5	1	1	2	0	2	2	1	2	1	3	1	2	2	6	1	1	1	4
13482	7	6	2	13	1	#NULL!	3	1	1	4	2	1	1	2	2	0	1	1	2	3	1	1	2	3	2	6	1	2	3	1
13601	7	3	2	13	2	2	1	3	1	3	1	4	2	1	2	0	1	1	1	1	1	3	2	2	1	6	1	1	2	1
13712	7	1	2	13	2	3	3	2	1	2	9	9	2	9	9	0	1	1	2	3	#NULL!	2	1	2	2	6	1	#NULL!	1	#NULL!
13714	7	6	1	13	2	2	1	1	1	2	5	5	4	6	2	0	1	1	1	1	5	2	2	1	2	6	1	1	1	4
6266	7	1	2	13	1	#NULL!	2	4	#NULL!	#NULL!	#NULL!	#NULL!	#NULL!	2	2	0	4	4	4	2	1	2	0	2	1	5	0	1	#NULL!	#NULL!
6455	7	1	1	13	1	#NULL!	2	4	#NULL!	#NULL!	#NULL!	#NULL!	#NULL!	6	2	0	2	3	2	2	5	1	2	2	2	5	0	1	#NULL!	#NULL!
6671	7	3	2	13	1	#NULL!	3	4	#NULL!	#NULL!	#NULL!	#NULL!	#NULL!	9	2	0	2	2	2	3	#NULL!	3	1	2	2	5	0	2	#NULL!	#NULL!
6697	7	7	1	13	1	#NULL!	2	4	#NULL!	#NULL!	#NULL!	#NULL!	#NULL!	6	2	0	3	2	4	2	5	2	0	2	3	5	0	1	#NULL!	#NULL!
7216	7	6	1	13	2	2	6	4	#NULL!	#NULL!	#NULL!	#NULL!	#NULL!	2	2	0	1	1	3	5	1	3	0	3	3	5	0	1	#NULL!	#NULL!
7223	7	3	2	13	2	2	4	4	#NULL!	#NULL!	#NULL!	#NULL!	#NULL!	1	2	0	2	1	1	2	1	2	0	2	3	5	0	3	#NULL!	#NULL!
9554	7	8	1	13	2	2	4	3	4	2	1	5	4	6	2	0	2	1	3	2	5	1	0	1	2	5	1	1	1	1
9587	7	3	2	13	2	2	6	3	4	1	3	4	1	1	2	0	4	4	3	5	1	1	0	2	2	5	1	0	1	2
9625	7	3	1	13	2	4	1	3	4	1	1	2	2	1	1	0	2	1	1	1	1	2	3	2	3	5	1	2	1	1
9638	7	4	2	13	1	#NULL!	1	2	4	1	1	4	1	2	2	0	3	2	2	1	1	1	0	2	3	5	1	2	1	1
10616	7	7	1	13	1	#NULL!	1	3	3	2	1	4	2	1	2	0	2	2	4	1	1	2	0	2	2	5	1	0	1	1
10665	7	1	1	13	2	2	1	3	3	1	1	2	1	2	2	0	2	2	2	1	1	1	0	2	2	5	1	2	1	1
11619	7	4	2	13	1	#NULL!	5	3	2	4	2	4	1	2	2	0	3	2	4	4	1	1	0	2	2	5	1	1	3	1
11687	7	7	1	13	2	1	1	3	2	3	1	4	2	2	2	1	3	3	4	1	1	1	2	2	2	5	1	2	2	1
11688	7	6	1	13	2	3	2	3	2	3	1	4	2	2	2	0	2	2	2	2	1	1	1	2	3	5	1	0	2	1
11790	7	7	2	13	2	1	4	3	2	1	2	1	1	3	2	0	1	2	1	2	2	2	2	2	3	5	1	3	1	1
13468	7	5	2	13	2	1	6	3	1	4	2	4	2	2	2	0	1	1	2	5	1	1	0	2	3	5	1	1	3	1
13486	7	3	1	13	1	#NULL!	6	3	1	4	1	4	3	2	2	0	1	1	1	5	1	3	2	2	3	5	1	3	3	1
13488	7	4	2	13	2	2	1	3	1	4	1	5	2	2	2	0	1	1	2	1	1	2	2	2	2	5	1	1	3	1
13492	7	4	2	13	2	1	1	3	1	4	1	4	1	2	2	0	2	1	1	1	1	2	0	2	1	5	1	1	3	1
13551	7	15	2	13	2	2	1	3	1	3	2	5	2	4	2	0	2	2	1	1	3	3	0	2	2	5	1	3	2	1
13552	7	8	1	13	2	1	2	3	1	3	2	4	2	2	2	0	2	1	2	2	1	1	0	2	2	5	1	0	2	1
13616	7	6	2	13	2	3	4	2	1	3	1	4	2	2	2	0	1	2	1	2	1	3	0	2	2	5	1	1	2	1
13666	7	1	2	13	1	#NULL!	1	1	1	3	1	4	2	1	2	0	2	1	1	1	1	1	2	1	1	5	1	2	2	1
13700	7	4	1	13	2	2	6	1	1	3	1	3	1	3	2	0	2	2	3	5	2	2	1	2	1	5	1	1	2	1
13715	7	2	1	13	2	2	4	3	1	2	4	3	9	2	2	#NULL!	4	2	3	2	1	2	#NULL!	#NULL!	#NULL!	5	1	#NULL!	1	3
13804	7	1	1	13	1	#NULL!	6	1	1	2	1	1	1	6	2	0	4	2	2	5	5	1	2	2	2	5	1	3	1	1
13836	7	6	1	13	1	#NULL!	4	3	1	1	1	3	1	2	2	0	1	2	1	2	1	2	2	2	2	5	1	0	1	1
6947	7	1	1	13	2	1	1	4	#NULL!	#NULL!	#NULL!	#NULL!	#NULL!	6	2	0	2	2	4	1	5	1	2	3	1	4	0	2	#NULL!	#NULL!
7180	7	4	1	13	2	2	1	4	#NULL!	#NULL!	#NULL!	#NULL!	#NULL!	6	2	0	1	2	2	1	5	2	0	3	2	4	0	0	#NULL!	#NULL!
7282	7	4	2	13	2	2	2	4	#NULL!	#NULL!	#NULL!	#NULL!	#NULL!	2	2	0	1	1	1	2	1	2	2	2	2	4	0	2	#NULL!	#NULL!
9522	7	8	1	13	2	2	1	3	4	3	1	2	3	1	2	0	4	4	4	1	1	1	3	1	3	4	1	2	2	1
9524	7	2	1	13	2	2	1	3	4	3	1	4	2	2	2	0	2	1	2	1	1	1	2	3	2	4	1	1	2	1
11752	7	4	2	13	1	#NULL!	1	3	2	2	3	3	3	1	2	0	2	4	4	1	1	2	0	1	2	4	1	0	1	2
11795	7	5	1	13	2	1	1	3	2	1	1	4	1	1	2	0	2	1	2	1	1	1	2	2	2	4	1	1	1	1
11796	7	4	2	13	2	4	1	3	2	1	1	1	1	9	2	0	3	2	2	1	#NULL!	2	1	#NULL!	2	4	1	3	1	1
13484	7	5	1	13	2	3	4	3	1	4	1	1	4	1	2	0	2	2	2	2	1	2	2	2	2	4	1	0	3	1
13530	7	3	1	13	2	2	1	3	1	3	5	5	2	1	2	0	2	2	3	1	1	3	2	2	3	4	1	3	2	4
13579	7	1	1	13	2	2	1	3	1	3	1	4	9	2	2	0	2	2	2	1	1	2	2	2	2	4	1	1	2	1
13610	7	4	1	13	2	5	1	3	1	3	1	3	1	2	2	0	2	1	3	1	1	1	0	1	2	4	1	0	2	1
6234	7	2	1	13	2	2	5	4	#NULL!	#NULL!	#NULL!	#NULL!	#NULL!	9	9	0	#NULL!	#NULL!	2	4	#NULL!	1	0	2	2	3	0	0	#NULL!	#NULL!
6235	7	7	1	13	2	5	4	4	#NULL!	#NULL!	#NULL!	#NULL!	#NULL!	9	2	0	3	#NULL!	3	2	#NULL!	2	2	2	2	3	0	0	#NULL!	#NULL!
6281	7	5	2	13	2	3	2	4	#NULL!	#NULL!	#NULL!	#NULL!	#NULL!	2	2	0	3	4	2	2	1	1	0	1	3	3	0	2	#NULL!	#NULL!
6299	7	6	1	13	2	2	1	4	#NULL!	#NULL!	#NULL!	#NULL!	#NULL!	2	2	0	4	4	4	1	1	1	2	#NULL!	#NULL!	3	0	#NULL!	#NULL!	#NULL!
6352	7	9	1	13	1	#NULL!	1	4	#NULL!	#NULL!	#NULL!	#NULL!	#NULL!	2	2	0	3	4	3	1	1	2	0	2	2	3	0	0	#NULL!	#NULL!
6376	7	3	2	13	1	#NULL!	6	4	#NULL!	#NULL!	#NULL!	#NULL!	#NULL!	2	2	0	4	3	3	5	1	1	2	2	2	3	0	1	#NULL!	#NULL!
6377	7	2	2	13	2	1	6	4	#NULL!	#NULL!	#NULL!	#NULL!	#NULL!	2	2	0	3	3	2	5	1	1	0	1	2	3	0	1	#NULL!	#NULL!
6378	7	7	1	13	1	#NULL!	6	4	#NULL!	#NULL!	#NULL!	#NULL!	#NULL!	6	2	0	2	3	2	5	5	2	2	2	2	3	0	2	#NULL!	#NULL!
6380	7	4	1	13	2	2	6	4	#NULL!	#NULL!	#NULL!	#NULL!	#NULL!	2	1	0	1	3	1	5	1	3	3	2	2	3	0	1	#NULL!	#NULL!
6383	7	7	2	13	1	#NULL!	5	4	#NULL!	#NULL!	#NULL!	#NULL!	#NULL!	9	2	0	2	3	1	4	#NULL!	2	0	#NULL!	2	3	0	0	#NULL!	#NULL!
6384	7	4	1	13	1	#NULL!	5	4	#NULL!	#NULL!	#NULL!	#NULL!	#NULL!	2	2	0	2	3	3	4	1	1	2	2	2	3	0	1	#NULL!	#NULL!
6416	7	2	2	13	1	#NULL!	2	4	#NULL!	#NULL!	#NULL!	#NULL!	#NULL!	2	1	0	3	3	1	2	1	3	0	1	2	3	0	1	#NULL!	#NULL!
6417	7	4	1	13	1	#NULL!	2	4	#NULL!	#NULL!	#NULL!	#NULL!	#NULL!	3	2	0	3	3	4	2	2	1	0	2	2	3	0	0	#NULL!	#NULL!
6419	7	7	2	13	1	#NULL!	2	4	#NULL!	#NULL!	#NULL!	#NULL!	#NULL!	3	2	0	3	3	4	2	2	1	0	2	2	3	0	1	#NULL!	#NULL!
6456	7	7	1	13	2	1	2	4	#NULL!	#NULL!	#NULL!	#NULL!	#NULL!	1	9	0	2	3	2	2	1	1	1	1	2	3	0	1	#NULL!	#NULL!
6457	7	3	1	13	2	2	2	4	#NULL!	#NULL!	#NULL!	#NULL!	#NULL!	6	2	0	2	3	2	2	5	1	3	2	2	3	0	2	#NULL!	#NULL!
6458	7	3	2	13	2	3	2	4	#NULL!	#NULL!	#NULL!	#NULL!	#NULL!	5	2	0	2	3	3	2	4	1	1	2	2	3	0	2	#NULL!	#NULL!
6480	7	8	1	13	1	#NULL!	1	4	#NULL!	#NULL!	#NULL!	#NULL!	#NULL!	2	2	0	4	3	1	1	1	1	0	2	2	3	0	1	#NULL!	#NULL!
6516	7	5	1	13	2	1	1	4	#NULL!	#NULL!	#NULL!	#NULL!	#NULL!	3	2	0	3	3	1	1	2	1	3	3	2	3	0	1	#NULL!	#NULL!
6627	7	7	2	13	2	3	9	4	#NULL!	#NULL!	#NULL!	#NULL!	#NULL!	2	2	0	2	2	2	#NULL!	1	1	0	1	2	3	0	0	#NULL!	#NULL!
6632	7	6	1	13	2	2	6	4	#NULL!	#NULL!	#NULL!	#NULL!	#NULL!	6	2	0	4	2	1	5	5	1	2	1	1	3	0	1	#NULL!	#NULL!
6633	7	4	2	13	1	#NULL!	6	4	#NULL!	#NULL!	#NULL!	#NULL!	#NULL!	2	2	#NULL!	2	2	3	5	1	2	2	2	1	3	0	1	#NULL!	#NULL!
6635	7	1	2	13	1	#NULL!	6	4	#NULL!	#NULL!	#NULL!	#NULL!	#NULL!	1	2	0	2	2	1	5	1	1	0	1	2	3	0	0	#NULL!	#NULL!
6637	7	4	1	13	1	#NULL!	6	4	#NULL!	#NULL!	#NULL!	#NULL!	#NULL!	6	2	0	1	2	1	5	5	2	0	2	2	3	0	1	#NULL!	#NULL!
6641	7	5	1	13	1	#NULL!	5	4	#NULL!	#NULL!	#NULL!	#NULL!	#NULL!	2	2	0	2	2	2	4	1	3	2	2	2	3	0	2	#NULL!	#NULL!
6651	7	5	2	13	2	1	4	4	#NULL!	#NULL!	#NULL!	#NULL!	#NULL!	6	2	0	3	2	2	2	5	1	0	2	2	3	0	0	#NULL!	#NULL!
6652	7	5	1	13	1	#NULL!	4	4	#NULL!	#NULL!	#NULL!	#NULL!	#NULL!	2	2	0	3	2	1	2	1	2	0	2	2	3	0	1	#NULL!	#NULL!
6698	7	4	1	13	2	2	2	4	#NULL!	#NULL!	#NULL!	#NULL!	#NULL!	2	2	0	3	2	3	2	1	1	0	1	1	3	0	1	#NULL!	#NULL!
6728	7	8	2	13	1	#NULL!	2	4	#NULL!	#NULL!	#NULL!	#NULL!	#NULL!	2	2	0	2	2	4	2	1	1	0	2	2	3	0	0	#NULL!	#NULL!
6729	7	13	1	13	1	#NULL!	2	4	#NULL!	#NULL!	#NULL!	#NULL!	#NULL!	3	2	0	2	2	1	2	2	2	0	3	2	3	0	2	#NULL!	#NULL!
6730	7	18	1	13	2	2	2	4	#NULL!	#NULL!	#NULL!	#NULL!	#NULL!	3	2	0	2	2	1	2	2	1	1	2	2	3	0	1	#NULL!	#NULL!
6731	7	3	2	13	1	#NULL!	2	4	#NULL!	#NULL!	#NULL!	#NULL!	#NULL!	2	2	0	2	2	1	2	1	2	1	1	2	3	0	0	#NULL!	#NULL!
6733	7	4	2	13	2	2	2	4	#NULL!	#NULL!	#NULL!	#NULL!	#NULL!	2	2	0	2	2	2	2	1	1	0	2	3	3	0	2	#NULL!	#NULL!
6734	7	7	9	13	2	1	2	4	#NULL!	#NULL!	#NULL!	#NULL!	#NULL!	2	9	0	2	2	1	2	1	2	0	2	2	3	0	2	#NULL!	#NULL!
6735	7	6	1	13	1	#NULL!	2	4	#NULL!	#NULL!	#NULL!	#NULL!	#NULL!	6	2	0	2	2	2	2	5	2	2	2	3	3	0	0	#NULL!	#NULL!
6736	7	6	1	13	1	#NULL!	2	4	#NULL!	#NULL!	#NULL!	#NULL!	#NULL!	1	2	0	2	2	3	2	1	2	0	2	2	3	0	0	#NULL!	#NULL!
6737	7	2	2	13	1	#NULL!	2	4	#NULL!	#NULL!	#NULL!	#NULL!	#NULL!	1	2	0	2	2	2	2	1	2	0	2	2	3	0	0	#NULL!	#NULL!
6738	7	10	2	13	2	2	2	4	#NULL!	#NULL!	#NULL!	#NULL!	#NULL!	9	2	0	2	2	2	2	#NULL!	2	1	2	3	3	0	2	#NULL!	#NULL!
6739	7	2	1	13	2	2	2	4	#NULL!	#NULL!	#NULL!	#NULL!	#NULL!	1	2	0	2	2	2	2	1	3	1	2	2	3	0	2	#NULL!	#NULL!
6740	7	8	1	13	2	2	2	4	#NULL!	#NULL!	#NULL!	#NULL!	#NULL!	2	2	0	2	2	1	2	1	2	2	3	2	3	0	2	#NULL!	#NULL!
6741	7	8	1	13	2	3	2	4	#NULL!	#NULL!	#NULL!	#NULL!	#NULL!	2	2	0	2	2	3	2	1	2	2	2	2	3	0	1	#NULL!	#NULL!
6742	7	7	1	13	2	1	2	4	#NULL!	#NULL!	#NULL!	#NULL!	#NULL!	1	2	0	2	2	2	2	1	1	0	2	2	3	0	1	#NULL!	#NULL!
6845	7	8	1	13	2	2	2	4	#NULL!	#NULL!	#NULL!	#NULL!	#NULL!	4	2	0	1	2	1	2	3	2	2	2	#NULL!	3	0	3	#NULL!	#NULL!
6846	7	1	1	13	2	2	2	4	#NULL!	#NULL!	#NULL!	#NULL!	#NULL!	2	2	0	1	2	1	2	1	1	1	2	2	3	0	1	#NULL!	#NULL!
6948	7	4	1	13	1	#NULL!	1	4	#NULL!	#NULL!	#NULL!	#NULL!	#NULL!	1	2	0	2	2	4	1	1	1	0	3	2	3	0	3	#NULL!	#NULL!
6949	7	4	2	13	2	2	1	4	#NULL!	#NULL!	#NULL!	#NULL!	#NULL!	2	2	0	2	2	2	1	1	1	2	2	2	3	0	2	#NULL!	#NULL!
6950	7	2	2	13	2	2	1	4	#NULL!	#NULL!	#NULL!	#NULL!	#NULL!	2	2	0	2	2	3	1	1	1	0	2	2	3	0	2	#NULL!	#NULL!
6951	7	4	1	13	1	#NULL!	1	4	#NULL!	#NULL!	#NULL!	#NULL!	#NULL!	2	2	0	2	2	2	1	1	1	0	1	1	3	0	1	#NULL!	#NULL!
6952	7	1	1	13	2	2	1	4	#NULL!	#NULL!	#NULL!	#NULL!	#NULL!	1	2	0	2	2	3	1	1	1	0	2	1	3	0	1	#NULL!	#NULL!
7181	7	13	1	13	2	2	1	4	#NULL!	#NULL!	#NULL!	#NULL!	#NULL!	3	2	0	1	2	1	1	2	1	2	2	2	3	0	1	#NULL!	#NULL!
7215	7	2	2	13	1	#NULL!	6	4	#NULL!	#NULL!	#NULL!	#NULL!	#NULL!	2	2	0	2	1	1	5	1	3	0	2	3	3	0	0	#NULL!	#NULL!
7224	7	1	1	13	1	#NULL!	4	4	#NULL!	#NULL!	#NULL!	#NULL!	#NULL!	1	1	0	2	1	1	2	1	1	2	2	2	3	0	2	#NULL!	#NULL!
7231	7	6	2	13	1	#NULL!	4	4	#NULL!	#NULL!	#NULL!	#NULL!	#NULL!	6	1	0	1	1	1	2	5	1	0	2	1	3	0	2	#NULL!	#NULL!
7250	7	3	1	13	2	2	2	4	#NULL!	#NULL!	#NULL!	#NULL!	#NULL!	6	2	0	2	1	2	2	5	2	2	2	2	3	0	3	#NULL!	#NULL!
7283	7	13	1	13	2	2	2	4	#NULL!	#NULL!	#NULL!	#NULL!	#NULL!	2	2	0	1	1	1	2	1	2	0	2	2	3	0	0	#NULL!	#NULL!
7284	7	1	2	13	2	3	2	4	#NULL!	#NULL!	#NULL!	#NULL!	#NULL!	9	9	0	1	1	1	2	#NULL!	#NULL!	1	2	1	3	0	1	#NULL!	#NULL!
7313	7	2	1	13	2	2	1	4	#NULL!	#NULL!	#NULL!	#NULL!	#NULL!	6	2	0	2	1	1	1	5	3	0	2	2	3	0	1	#NULL!	#NULL!
8010	7	1	2	13	2	2	2	3	9	9	1	9	9	1	2	0	#NULL!	#NULL!	#NULL!	2	1	#NULL!	0	1	#NULL!	3	1	1	#NULL!	1
8011	7	1	1	13	1	#NULL!	6	3	9	9	1	2	9	4	2	0	2	1	1	5	3	2	2	2	2	3	1	1	#NULL!	1
8012	7	5	1	13	2	2	6	3	9	9	1	4	4	1	2	0	2	2	1	5	1	1	0	2	2	3	1	0	#NULL!	1
8013	7	1	2	13	1	#NULL!	3	1	9	9	1	4	9	2	2	0	2	2	1	3	1	1	0	2	1	3	1	1	#NULL!	1
8019	7	2	1	13	2	2	1	3	9	4	1	4	4	1	2	#NULL!	2	1	2	1	1	2	2	1	2	3	1	2	3	1
8026	7	2	2	13	2	3	6	3	9	2	1	3	1	1	2	0	2	1	1	5	1	3	0	1	1	3	1	0	1	1
8029	7	1	2	13	2	2	2	3	9	1	1	3	9	2	9	0	1	1	1	2	1	1	1	2	2	3	1	1	1	1
8030	7	2	2	13	2	1	6	3	9	1	1	3	1	1	2	0	2	2	1	5	1	3	0	2	2	3	1	1	1	1
9515	7	5	2	13	2	3	2	1	4	4	1	4	3	2	2	0	2	1	1	2	1	2	0	1	1	3	1	0	3	1
9519	7	7	1	13	1	#NULL!	5	3	4	3	1	1	9	3	9	0	2	2	3	4	2	1	0	2	2	3	1	1	2	1
9523	7	1	2	13	2	3	6	3	4	3	1	4	2	2	2	0	3	2	2	5	1	3	2	2	2	3	1	2	2	1
9527	7	7	2	13	2	2	6	3	4	3	1	3	1	2	2	0	3	3	1	5	1	1	2	2	2	3	1	1	2	1
9533	7	7	1	13	2	2	6	1	4	2	5	5	1	2	2	0	2	1	2	5	1	2	1	2	2	3	1	2	1	4
9542	7	4	1	13	1	#NULL!	6	3	4	2	2	4	4	6	2	0	2	2	2	5	5	2	2	1	2	3	1	0	1	1
9543	7	2	1	13	2	2	6	3	4	2	2	4	2	6	2	0	2	3	2	5	5	2	2	2	2	3	1	1	1	1
9544	7	7	1	13	2	1	6	3	4	2	2	4	2	1	2	0	2	2	2	5	1	1	2	2	2	3	1	0	1	1
9545	7	2	1	13	2	2	6	3	4	2	2	4	2	6	2	0	2	1	2	5	5	2	1	2	2	3	1	0	1	1
9546	7	5	2	13	1	#NULL!	4	3	4	2	2	4	2	6	2	0	1	1	1	2	5	2	2	2	2	3	1	1	1	1
9559	7	4	2	13	2	2	1	3	4	2	1	4	2	1	2	0	2	1	2	1	1	2	1	2	2	3	1	1	1	1
9560	7	12	2	13	2	2	6	3	4	2	1	5	1	6	2	1	2	1	1	5	5	2	3	3	3	3	1	2	1	1
9561	7	18	1	13	1	#NULL!	6	3	4	2	1	5	1	1	2	0	1	1	1	5	1	1	2	3	2	3	1	2	1	1
9562	7	3	2	13	1	#NULL!	2	3	4	2	1	4	1	1	2	0	2	2	2	2	1	#NULL!	0	2	2	3	1	0	1	1
9588	7	2	2	13	2	3	6	3	4	1	3	4	1	3	2	0	1	2	1	5	2	3	0	2	2	3	1	0	1	2
9592	7	2	2	13	2	2	6	3	4	1	2	5	9	6	2	0	1	2	2	5	5	3	0	2	3	3	1	0	1	1
9611	7	1	1	13	1	#NULL!	6	3	4	1	1	5	9	3	2	0	2	2	1	5	2	1	2	2	3	3	1	1	1	1
9615	7	1	1	13	2	2	2	3	4	1	1	5	3	2	2	0	2	2	2	2	1	#NULL!	0	2	1	3	1	0	1	1
9616	7	2	1	13	2	2	6	3	4	1	1	4	3	2	2	0	2	2	2	5	1	2	0	1	2	3	1	1	1	1
9620	7	5	1	13	2	1	6	3	4	1	1	4	2	6	2	0	2	2	1	5	5	2	2	2	1	3	1	2	1	1
9622	7	1	2	13	2	1	2	3	4	1	1	4	2	2	2	0	2	2	1	2	1	#NULL!	3	2	2	3	1	1	1	1
9623	7	1	2	13	2	2	9	3	4	1	1	4	2	2	2	0	2	1	1	#NULL!	1	1	2	2	2	3	1	1	1	1
9624	7	5	1	13	1	#NULL!	6	3	4	1	1	4	2	1	2	0	1	1	1	5	1	1	2	2	2	3	1	1	1	1
9626	7	1	1	13	1	#NULL!	6	3	4	1	1	5	1	2	2	0	1	2	2	5	1	#NULL!	1	3	2	3	1	0	1	1
9627	7	12	1	13	2	2	4	3	4	1	1	4	1	1	2	0	3	3	4	2	1	2	2	3	2	3	1	0	1	1
9628	7	4	1	13	1	#NULL!	2	3	4	1	1	4	1	2	2	0	3	2	1	2	1	1	1	2	#NULL!	3	1	1	1	1
9629	7	2	2	13	2	2	6	3	4	1	1	4	1	9	2	0	1	1	1	5	#NULL!	2	1	3	1	3	1	2	1	1
9630	7	5	1	13	1	#NULL!	2	3	4	1	1	4	1	2	2	0	2	1	1	2	1	2	0	2	2	3	1	0	1	1
9631	7	1	2	13	2	2	6	3	4	1	1	3	1	6	2	0	2	2	1	5	5	2	2	2	3	3	1	1	1	1
9655	7	3	1	13	2	3	6	1	4	1	1	3	1	2	2	0	2	2	1	5	1	2	0	1	2	3	1	1	1	1
10541	7	5	1	13	2	2	6	3	3	4	1	2	2	2	2	0	2	1	4	5	1	2	2	2	2	3	1	0	3	1
10542	7	4	1	13	1	#NULL!	6	3	3	4	1	1	2	1	2	0	3	3	3	5	1	1	0	2	2	3	1	0	3	1
10543	7	5	1	13	1	#NULL!	6	3	3	3	4	4	1	2	2	0	2	3	2	5	1	2	2	2	1	3	1	2	2	3
10548	7	4	1	13	2	3	6	3	3	3	2	5	2	2	2	0	2	1	1	5	1	1	2	2	1	3	1	1	2	1
10555	7	4	2	13	1	#NULL!	6	1	3	3	2	2	1	1	2	0	3	3	2	5	1	2	0	2	2	3	1	1	2	1
10557	7	1	2	13	2	2	6	3	3	3	1	4	2	2	2	0	3	2	2	5	1	2	1	2	2	3	1	1	2	1
10559	7	1	1	13	2	2	1	3	3	3	1	3	1	1	2	0	2	1	1	1	1	2	2	2	3	3	1	2	2	1
10578	7	8	1	13	1	#NULL!	3	1	3	2	9	9	9	9	2	0	1	3	2	3	#NULL!	#NULL!	2	3	2	3	1	1	1	#NULL!
10579	7	3	1	13	2	2	2	3	3	2	5	5	2	3	2	0	2	1	1	2	2	1	0	2	2	3	1	1	1	4
10580	7	5	2	13	2	1	2	1	3	2	4	4	1	1	2	0	1	1	1	2	1	3	0	3	3	3	1	2	1	3
10583	7	1	1	13	2	1	5	3	3	2	3	5	4	1	2	0	2	2	1	4	1	#NULL!	3	2	2	3	1	2	1	2
10585	7	1	1	13	2	2	2	3	3	2	3	4	2	4	2	0	2	1	1	2	3	1	0	2	2	3	1	1	1	2
10586	7	2	1	13	1	#NULL!	6	3	3	2	3	5	1	2	2	0	1	2	1	5	1	2	2	2	2	3	1	2	1	2
10591	7	8	2	13	2	1	2	1	3	2	3	4	1	2	2	0	2	2	1	2	1	1	1	2	2	3	1	1	1	2
10595	7	3	2	13	2	1	6	3	3	2	2	4	1	6	2	0	2	2	1	5	5	2	2	3	2	3	1	3	1	1
10598	7	3	2	13	2	4	6	3	3	2	2	3	1	1	2	0	2	1	1	5	1	3	1	2	1	3	1	1	1	1
10599	7	18	2	13	2	2	1	2	3	2	2	1	2	3	1	1	2	4	4	1	2	3	3	3	3	3	1	2	1	1
10612	7	3	1	13	1	#NULL!	6	3	3	2	1	5	2	6	2	0	3	2	1	5	5	2	0	2	1	3	1	1	1	1
10617	7	4	2	13	2	2	2	3	3	2	1	4	2	1	2	0	2	1	2	2	1	1	2	2	2	3	1	2	1	1
10620	7	1	2	13	2	4	6	3	3	2	1	3	1	2	2	0	2	2	2	5	1	1	0	#NULL!	2	3	1	0	1	1
10625	7	5	2	13	1	#NULL!	3	2	3	2	1	4	2	2	2	0	2	2	2	3	1	2	0	1	1	3	1	1	1	1
10626	7	3	1	13	1	#NULL!	1	2	3	2	1	1	2	3	2	0	3	4	2	1	2	1	0	1	2	3	1	0	1	1
10652	7	5	1	13	2	4	9	3	3	1	4	4	9	9	2	0	2	1	1	#NULL!	#NULL!	2	0	2	3	3	1	0	1	3
10653	7	6	2	13	2	2	4	3	3	1	4	4	2	2	2	0	2	2	4	2	1	2	1	2	2	3	1	1	1	3
10659	7	1	1	13	1	#NULL!	6	3	3	1	1	4	9	6	2	1	1	1	#NULL!	5	5	1	0	2	3	3	1	2	1	1
10662	7	6	1	13	2	3	6	3	3	1	1	4	1	1	2	0	2	1	2	5	1	2	2	2	3	3	1	1	1	1
10663	7	2	2	13	2	3	6	3	3	1	1	3	1	6	2	0	2	1	1	5	5	2	0	3	3	3	1	2	1	1
10664	7	2	2	13	2	1	2	3	3	1	1	2	1	2	2	0	2	2	2	2	1	2	0	2	2	3	1	1	1	1
10667	7	1	1	13	1	#NULL!	9	2	3	1	1	1	2	9	2	0	3	#NULL!	1	#NULL!	#NULL!	3	2	2	1	3	1	1	1	1
10670	7	2	1	13	1	#NULL!	2	1	3	1	1	5	2	2	2	0	2	1	2	2	1	2	0	2	#NULL!	3	1	1	1	1
11613	7	3	1	13	2	2	9	3	2	9	1	4	2	6	9	0	2	2	2	#NULL!	5	2	0	2	2	3	1	1	#NULL!	1
11631	7	4	1	13	1	#NULL!	2	1	2	4	1	4	2	1	2	0	2	2	2	2	1	1	1	3	2	3	1	1	3	1
11632	7	5	1	13	2	1	1	1	2	4	1	4	2	6	2	0	2	2	1	1	5	2	0	1	2	3	1	1	3	1
11643	7	5	1	13	1	#NULL!	2	1	2	3	4	4	3	1	2	0	4	3	2	2	1	1	0	2	2	3	1	0	2	3
11646	7	15	1	13	2	2	6	2	2	3	3	5	2	6	2	0	2	1	1	5	5	3	2	2	2	3	1	2	2	2
11647	7	8	1	13	1	#NULL!	2	2	2	3	3	5	1	3	9	0	2	2	2	2	2	2	0	2	2	3	1	1	2	2
11655	7	7	2	13	9	9	6	1	2	3	3	2	1	1	2	0	1	1	1	5	1	#NULL!	3	2	#NULL!	3	1	2	2	2
11657	7	3	1	13	2	2	2	3	2	3	2	3	3	6	2	0	2	1	1	2	5	3	2	2	2	3	1	2	2	1
11658	7	5	1	13	1	#NULL!	2	3	2	3	2	5	2	2	2	0	2	2	3	2	1	1	2	3	2	3	1	2	2	1
11660	7	3	1	13	2	2	6	3	2	3	2	3	1	2	2	0	2	2	2	5	1	2	2	2	3	3	1	2	2	1
11673	7	1	2	13	1	#NULL!	6	3	2	3	1	5	9	1	2	0	1	2	1	5	1	2	0	2	2	3	1	0	2	1
11674	7	4	2	13	1	#NULL!	6	3	2	3	1	4	9	2	2	0	3	3	2	5	1	2	0	1	2	3	1	0	2	1
11675	7	1	1	13	2	2	5	3	2	3	1	4	9	6	2	0	2	1	1	4	5	2	2	#NULL!	2	3	1	2	2	1
11679	7	15	1	13	2	2	6	3	2	3	1	5	3	1	2	0	1	1	1	5	1	2	2	3	2	3	1	2	2	1
11680	7	1	1	13	1	#NULL!	6	3	2	3	1	4	3	2	2	0	#NULL!	#NULL!	#NULL!	5	1	#NULL!	0	1	1	3	1	0	2	1
11681	7	3	1	13	2	2	6	3	2	3	1	4	3	2	2	0	1	1	1	5	1	2	1	2	2	3	1	1	2	1
11683	7	5	1	13	2	2	2	3	2	3	1	5	2	2	2	0	2	2	1	2	1	1	0	1	2	3	1	1	2	1
11684	7	18	2	13	2	2	1	3	2	3	1	5	2	1	2	0	2	2	2	1	1	2	2	2	2	3	1	0	2	1
11685	7	2	1	13	2	2	1	3	2	3	1	5	2	6	2	0	2	1	2	1	5	2	2	2	2	3	1	1	2	1
11686	7	15	2	13	2	2	1	3	2	3	1	5	2	2	2	0	1	1	1	1	1	1	2	2	2	3	1	2	2	1
11690	7	13	2	13	2	2	1	3	2	3	1	4	2	1	2	0	2	2	2	1	1	1	1	2	2	3	1	1	2	1
11691	7	3	2	13	2	2	1	3	2	3	1	4	2	2	2	0	2	2	2	1	1	1	2	2	1	3	1	0	2	1
11692	7	3	2	13	2	2	2	3	2	3	1	4	2	1	2	0	1	1	2	2	1	3	2	2	2	3	1	1	2	1
11693	7	13	2	13	2	2	2	3	2	3	1	5	1	2	2	0	2	2	2	2	1	1	0	2	2	3	1	1	2	1
11694	7	8	2	13	2	1	2	3	2	3	1	4	1	3	2	0	2	1	2	2	2	1	0	2	2	3	1	1	2	1
11697	7	1	2	13	2	2	2	3	2	3	1	3	1	1	2	0	2	2	1	2	1	2	0	2	2	3	1	0	2	1
11699	7	7	1	13	2	2	6	3	2	3	1	1	1	4	2	0	2	2	2	5	3	2	0	2	1	3	1	2	2	1
11703	7	10	1	13	1	#NULL!	2	3	2	3	1	1	1	2	2	0	2	1	3	2	1	2	0	2	2	3	1	#NULL!	2	1
11707	7	8	2	13	1	#NULL!	6	2	2	3	1	4	4	1	2	0	#NULL!	2	#NULL!	5	1	#NULL!	1	2	2	3	1	0	2	1
11710	7	1	2	13	2	2	3	2	2	3	1	4	2	1	2	1	2	2	2	3	1	2	2	3	3	3	1	1	2	1
11711	7	1	1	13	2	2	3	2	2	3	1	4	2	2	2	0	2	1	2	3	1	2	0	2	2	3	1	0	2	1
11713	7	6	2	13	1	#NULL!	6	2	2	3	1	1	1	2	2	0	2	2	2	5	1	2	0	1	1	3	1	0	2	1
11720	7	4	1	13	2	2	1	1	2	3	1	3	3	6	2	0	2	1	1	1	5	2	2	3	3	3	1	3	2	1
11744	7	1	2	13	1	#NULL!	2	1	2	3	1	2	1	1	2	0	4	3	3	2	1	#NULL!	0	1	2	3	1	1	2	1
11754	7	4	1	13	2	2	6	3	2	2	3	4	1	6	9	0	2	2	2	5	5	2	2	3	3	3	1	2	1	2
11756	7	4	1	13	1	#NULL!	3	1	2	2	3	5	2	2	2	0	1	1	3	3	1	2	2	2	1	3	1	2	1	2
11760	7	6	1	13	1	#NULL!	6	1	2	2	3	3	1	1	2	0	1	1	2	5	1	3	0	2	2	3	1	1	1	2
11763	7	5	2	13	1	#NULL!	6	3	2	2	2	1	1	1	1	0	2	2	1	5	1	2	3	3	2	3	1	1	1	1
11768	7	3	1	13	1	#NULL!	1	1	2	2	2	4	2	6	2	0	2	2	1	1	5	3	1	3	3	3	1	1	1	1
11774	7	1	1	13	2	2	1	3	2	2	1	4	3	2	2	0	2	1	4	1	1	2	2	2	2	3	1	1	1	1
11776	7	8	1	13	2	1	6	3	2	2	1	4	1	6	2	0	1	1	1	5	5	1	0	1	2	3	1	1	1	1
11777	7	6	1	13	2	3	2	3	2	2	1	3	1	1	2	0	2	2	1	2	1	2	0	2	1	3	1	0	1	1
11778	7	1	1	13	1	#NULL!	2	3	2	2	1	1	1	1	2	0	1	1	1	2	1	1	2	3	2	3	1	3	1	1
13454	7	5	1	13	2	2	1	3	1	9	2	3	3	2	2	0	1	1	2	1	1	2	2	3	#NULL!	3	1	2	#NULL!	1
13466	7	3	1	13	2	1	6	3	1	4	2	4	9	2	9	0	2	1	1	5	1	1	0	2	2	3	1	0	3	1
13467	7	3	1	13	1	#NULL!	1	3	1	4	2	4	2	1	2	0	2	2	1	1	1	3	1	2	2	3	1	1	3	1
13469	7	3	2	13	2	2	2	3	1	4	2	4	1	6	2	0	3	1	1	2	5	3	2	2	2	3	1	0	3	1
13473	7	5	1	13	2	1	5	1	1	4	2	4	2	6	2	0	1	1	2	4	5	1	1	3	2	3	1	2	3	1
13475	7	13	2	13	2	2	2	1	1	4	2	1	2	1	2	0	1	1	2	2	1	3	1	2	2	3	1	1	3	1
13483	7	2	1	13	2	2	1	3	1	4	1	3	4	4	2	1	3	3	2	1	3	1	0	1	2	3	1	1	3	1
13489	7	3	2	13	2	2	1	3	1	4	1	5	2	1	2	0	1	1	3	1	1	3	1	2	2	3	1	1	3	1
13494	7	3	2	13	1	#NULL!	6	3	1	4	1	1	1	4	2	1	1	1	2	5	3	2	3	3	3	3	1	3	3	1
13495	7	3	1	13	2	2	1	3	1	4	1	1	1	2	9	0	1	1	1	1	1	2	2	2	2	3	1	2	3	1
13512	7	4	2	13	2	2	2	1	1	4	1	4	2	2	2	0	3	2	3	2	1	1	1	2	2	3	1	1	3	1
13540	7	5	1	13	2	2	9	2	1	3	3	4	1	3	2	0	#NULL!	#NULL!	2	#NULL!	2	2	1	2	2	3	1	2	2	2
13541	7	2	1	13	2	2	2	1	1	3	3	4	3	1	1	0	1	2	4	2	1	2	0	2	1	3	1	2	2	2
13546	7	7	2	13	2	1	2	1	1	3	3	2	1	1	2	0	2	1	1	2	1	2	2	2	3	3	1	1	2	2
13547	7	3	1	13	1	#NULL!	9	3	1	3	2	5	9	2	2	0	#NULL!	#NULL!	2	#NULL!	1	2	1	2	1	3	1	1	2	1
13548	7	2	1	13	2	2	2	3	1	3	2	5	9	3	9	0	2	2	3	2	2	1	3	2	2	3	1	1	2	1
13549	7	3	1	13	1	#NULL!	1	3	1	3	2	3	4	5	9	0	2	2	2	1	4	1	2	2	2	3	1	2	2	1
13550	7	1	1	13	2	2	1	3	1	3	2	4	3	3	2	0	2	2	2	1	2	1	2	2	2	3	1	1	2	1
13553	7	6	2	13	1	#NULL!	1	3	1	3	2	4	2	1	1	0	2	1	2	1	1	1	2	2	2	3	1	1	2	1
13554	7	8	2	13	2	1	6	3	1	3	2	5	1	1	2	0	2	1	4	5	1	2	1	2	2	3	1	1	2	1
13564	7	13	1	13	2	2	1	1	1	3	2	5	3	2	2	0	2	2	2	1	1	1	0	2	2	3	1	2	2	1
13578	7	1	1	13	2	9	6	3	1	3	1	9	9	1	2	0	1	1	1	5	1	2	0	1	1	3	1	0	2	1
13580	7	5	2	13	2	3	9	3	1	3	1	1	9	9	9	#NULL!	#NULL!	#NULL!	2	#NULL!	#NULL!	#NULL!	0	3	2	3	1	0	2	1
13586	7	3	2	13	2	1	6	3	1	3	1	4	3	2	2	0	2	2	1	5	1	2	0	2	2	3	1	1	2	1
13587	7	4	1	13	2	2	6	3	1	3	1	4	3	1	2	0	2	2	1	5	1	1	1	3	2	3	1	1	2	1
13588	7	2	1	13	2	2	2	3	1	3	1	4	3	1	2	0	2	2	2	2	1	2	0	2	2	3	1	1	2	1
13590	7	3	1	13	1	#NULL!	1	3	1	3	1	4	3	2	2	0	2	1	1	1	1	2	1	1	2	3	1	0	2	1
13592	7	2	2	13	2	2	1	3	1	3	1	3	3	2	2	0	2	2	2	1	1	1	0	1	2	3	1	1	2	1
13593	7	1	2	13	2	2	3	3	1	3	1	5	2	1	2	0	2	1	1	3	1	2	0	2	2	3	1	1	2	1
13594	7	4	1	13	1	#NULL!	2	3	1	3	1	5	2	1	2	0	2	1	1	2	1	2	2	1	2	3	1	0	2	1
13595	7	8	1	13	2	1	1	3	1	3	1	5	2	6	2	0	1	1	1	1	5	2	0	2	2	3	1	2	2	1
13598	7	1	2	13	2	3	2	3	1	3	1	4	2	1	2	0	2	2	2	2	1	1	0	2	2	3	1	0	2	1
13599	7	1	1	13	2	2	2	3	1	3	1	4	2	2	2	0	2	2	1	2	1	2	#NULL!	#NULL!	#NULL!	3	1	2	2	1
13600	7	4	2	13	2	1	6	3	1	3	1	4	2	3	2	0	2	1	1	5	2	2	0	2	1	3	1	0	2	1
13602	7	3	1	13	2	2	1	3	1	3	1	4	2	3	2	0	1	1	1	1	2	1	1	2	2	3	1	2	2	1
13604	7	1	1	13	1	#NULL!	1	3	1	3	1	3	2	1	2	0	1	1	2	1	1	2	2	2	2	3	1	1	2	1
13605	7	2	2	13	1	#NULL!	3	3	1	3	1	2	2	2	2	0	2	2	1	3	1	2	0	2	2	3	1	0	2	1
13607	7	2	2	13	2	3	1	3	1	3	1	9	1	9	2	1	2	2	2	1	#NULL!	2	2	3	2	3	1	2	2	1
13608	7	6	1	13	2	2	1	3	1	3	1	4	1	2	2	0	2	1	1	1	1	2	1	3	2	3	1	0	2	1
13609	7	2	1	13	1	#NULL!	1	3	1	3	1	3	1	1	2	0	2	2	2	1	1	2	0	2	2	3	1	0	2	1
13632	7	2	1	13	1	#NULL!	3	1	1	3	1	1	4	9	2	0	2	2	2	3	#NULL!	1	2	2	2	3	1	0	2	1
13641	7	6	2	13	2	2	2	1	1	3	1	4	3	2	2	0	2	1	3	2	1	1	1	2	2	3	1	0	2	1
13651	7	3	1	13	2	2	2	1	1	3	1	5	2	1	2	0	2	2	2	2	1	1	2	1	2	3	1	0	2	1
13655	7	1	2	13	2	3	2	1	1	3	1	4	2	2	2	0	2	2	1	2	1	1	1	2	2	3	1	1	2	1
13674	7	1	1	13	2	2	1	1	1	3	1	4	2	2	2	0	1	1	1	1	1	1	0	2	1	3	1	1	2	1
13684	7	4	1	13	2	1	2	1	1	3	1	2	2	2	2	0	2	1	2	2	1	1	0	1	1	3	1	0	2	1
13718	7	3	2	13	1	#NULL!	4	3	1	2	3	5	3	1	2	0	2	3	2	2	1	3	2	2	2	3	1	2	1	2
13719	7	1	1	13	1	#NULL!	2	3	1	2	3	4	3	9	1	0	#NULL!	#NULL!	#NULL!	2	#NULL!	#NULL!	2	2	2	3	1	3	1	2
13728	7	3	1	13	1	#NULL!	2	3	1	2	2	5	9	6	2	1	3	3	1	2	5	1	0	2	2	3	1	1	1	1
13729	7	5	2	13	2	2	1	3	1	2	2	5	3	9	2	0	1	1	1	1	#NULL!	1	1	2	3	3	1	2	1	1
13731	7	3	2	13	2	1	1	3	1	2	2	4	2	1	2	0	1	1	2	1	1	3	2	2	3	3	1	1	1	1
13743	7	8	1	13	1	#NULL!	2	1	1	2	2	3	2	1	2	0	2	1	1	2	1	3	2	3	2	3	1	1	1	1
13748	7	4	2	13	2	2	1	3	1	2	1	3	9	5	2	0	1	1	1	1	4	3	1	3	3	3	1	1	1	1
13755	7	3	1	13	2	1	1	3	1	2	1	4	3	6	2	0	2	1	1	1	5	2	2	3	2	3	1	2	1	1
13756	7	2	2	13	2	4	1	3	1	2	1	4	3	4	2	0	2	1	2	1	3	2	0	2	2	3	1	1	1	1
13757	7	4	2	13	2	2	2	3	1	2	1	5	2	3	9	0	4	4	1	2	2	2	2	2	2	3	1	0	1	1
13762	7	4	1	13	1	#NULL!	1	3	1	2	1	4	2	1	2	0	1	1	1	1	1	3	2	2	2	3	1	1	1	1
13765	7	3	1	13	2	2	2	3	1	2	1	1	1	5	9	0	2	1	1	2	4	2	3	3	3	3	1	2	1	1
13808	7	2	1	13	2	9	2	3	1	1	9	2	1	6	9	#NULL!	2	2	2	2	5	1	0	3	3	3	1	1	1	#NULL!
13810	7	1	1	13	1	#NULL!	3	1	1	1	5	5	2	1	2	0	2	2	1	3	1	2	2	2	2	3	1	2	1	4
13812	7	1	1	13	1	#NULL!	9	3	1	1	3	3	9	1	2	0	#NULL!	#NULL!	1	#NULL!	1	3	2	2	#NULL!	3	1	2	1	2
13827	7	2	1	13	2	2	2	1	1	1	2	4	1	1	2	0	1	2	1	2	1	3	3	3	3	3	1	2	1	1
13829	7	1	1	13	1	#NULL!	1	3	1	1	1	9	9	2	2	0	2	2	2	1	1	#NULL!	0	1	1	3	1	1	1	1
13832	7	3	2	13	2	1	6	3	1	1	1	4	3	2	2	0	2	2	1	5	1	3	1	2	2	3	1	0	1	1
13833	7	1	2	13	2	3	1	3	1	1	1	4	2	6	2	0	2	3	3	1	5	2	1	2	2	3	1	1	1	1
13835	7	4	2	13	2	1	1	3	1	1	1	4	1	1	1	0	1	1	1	1	1	1	2	2	2	3	1	2	1	1
13837	7	3	2	13	2	2	2	3	1	1	1	3	1	1	2	0	2	1	1	2	1	1	1	2	2	3	1	1	1	1
13838	7	5	1	13	1	#NULL!	5	3	1	1	1	1	1	3	1	0	2	2	2	4	2	1	2	2	2	3	1	2	1	1
13843	7	3	2	13	2	2	3	2	1	1	1	1	2	1	2	0	2	1	1	3	1	3	2	2	3	3	1	1	1	1
13858	7	3	2	13	2	2	1	1	1	1	1	3	1	1	2	0	3	3	1	1	1	3	2	2	2	3	1	2	1	1
6236	7	2	2	13	2	2	3	4	#NULL!	#NULL!	#NULL!	#NULL!	#NULL!	2	2	0	1	#NULL!	1	3	1	3	2	2	2	2	0	2	#NULL!	#NULL!
6239	7	1	2	13	1	#NULL!	1	4	#NULL!	#NULL!	#NULL!	#NULL!	#NULL!	2	2	0	#NULL!	#NULL!	2	1	1	2	0	1	2	2	0	0	#NULL!	#NULL!
6263	7	6	2	13	2	1	3	4	#NULL!	#NULL!	#NULL!	#NULL!	#NULL!	1	2	0	3	4	3	3	1	2	0	1	2	2	0	0	#NULL!	#NULL!
6265	7	1	1	13	1	#NULL!	3	4	#NULL!	#NULL!	#NULL!	#NULL!	#NULL!	2	2	0	2	4	2	3	1	2	0	2	2	2	0	1	#NULL!	#NULL!
6300	7	2	2	13	1	#NULL!	1	4	#NULL!	#NULL!	#NULL!	#NULL!	#NULL!	2	2	0	4	4	4	1	1	1	0	2	2	2	0	1	#NULL!	#NULL!
6301	7	1	1	13	1	#NULL!	1	4	#NULL!	#NULL!	#NULL!	#NULL!	#NULL!	2	2	0	4	4	4	1	1	2	0	2	2	2	0	1	#NULL!	#NULL!
6304	7	12	1	13	1	#NULL!	1	4	#NULL!	#NULL!	#NULL!	#NULL!	#NULL!	1	2	0	4	4	2	1	1	1	0	1	1	2	0	1	#NULL!	#NULL!
6373	7	2	2	13	2	2	9	4	#NULL!	#NULL!	#NULL!	#NULL!	#NULL!	1	2	0	3	3	3	#NULL!	1	1	2	2	2	2	0	0	#NULL!	#NULL!
6396	7	2	1	13	1	#NULL!	3	4	#NULL!	#NULL!	#NULL!	#NULL!	#NULL!	2	2	0	3	3	3	3	1	1	2	3	3	2	0	2	#NULL!	#NULL!
6420	7	4	1	13	2	2	2	4	#NULL!	#NULL!	#NULL!	#NULL!	#NULL!	1	2	0	3	3	4	2	1	1	0	#NULL!	1	2	0	0	#NULL!	#NULL!
6421	7	10	1	13	1	#NULL!	2	4	#NULL!	#NULL!	#NULL!	#NULL!	#NULL!	1	2	0	3	3	3	2	1	2	2	1	1	2	0	2	#NULL!	#NULL!
6423	7	3	2	13	2	3	2	4	#NULL!	#NULL!	#NULL!	#NULL!	#NULL!	1	2	0	3	3	2	2	1	3	0	2	1	2	0	1	#NULL!	#NULL!
6459	7	4	1	13	1	#NULL!	2	4	#NULL!	#NULL!	#NULL!	#NULL!	#NULL!	2	2	#NULL!	2	3	4	2	1	1	2	2	2	2	0	2	#NULL!	#NULL!
6481	7	6	1	13	1	#NULL!	1	4	#NULL!	#NULL!	#NULL!	#NULL!	#NULL!	6	2	0	4	3	#NULL!	1	5	1	0	2	#NULL!	2	0	1	#NULL!	#NULL!
6483	7	7	1	13	1	#NULL!	1	4	#NULL!	#NULL!	#NULL!	#NULL!	#NULL!	1	2	0	4	3	4	1	1	1	0	2	2	2	0	0	#NULL!	#NULL!
6517	7	4	2	13	1	#NULL!	1	4	#NULL!	#NULL!	#NULL!	#NULL!	#NULL!	6	2	1	3	3	3	1	5	1	1	2	3	2	0	2	#NULL!	#NULL!
6518	7	55	1	13	2	2	1	4	#NULL!	#NULL!	#NULL!	#NULL!	#NULL!	1	2	0	3	3	3	1	1	1	2	2	2	2	0	1	#NULL!	#NULL!
6519	7	2	1	13	1	#NULL!	1	4	#NULL!	#NULL!	#NULL!	#NULL!	#NULL!	1	2	0	3	3	3	1	1	1	2	2	2	2	0	1	#NULL!	#NULL!
6629	7	4	2	13	1	#NULL!	9	4	#NULL!	#NULL!	#NULL!	#NULL!	#NULL!	9	2	0	2	2	#NULL!	#NULL!	#NULL!	2	2	#NULL!	1	2	0	2	#NULL!	#NULL!
6636	7	2	1	13	2	2	6	4	#NULL!	#NULL!	#NULL!	#NULL!	#NULL!	1	2	0	2	2	2	5	1	3	0	1	2	2	0	0	#NULL!	#NULL!
6639	7	3	1	13	1	#NULL!	5	4	#NULL!	#NULL!	#NULL!	#NULL!	#NULL!	1	2	0	3	2	4	4	1	1	2	3	3	2	0	2	#NULL!	#NULL!
6643	7	9	2	13	2	2	5	4	#NULL!	#NULL!	#NULL!	#NULL!	#NULL!	2	2	0	2	2	2	4	1	2	1	2	3	2	0	2	#NULL!	#NULL!
6673	7	2	1	13	9	9	3	4	#NULL!	#NULL!	#NULL!	#NULL!	#NULL!	2	2	0	2	2	2	3	1	2	0	2	3	2	0	3	#NULL!	#NULL!
6674	7	1	1	13	1	#NULL!	3	4	#NULL!	#NULL!	#NULL!	#NULL!	#NULL!	1	2	0	2	2	2	3	1	#NULL!	0	#NULL!	3	2	0	3	#NULL!	#NULL!
6675	7	1	1	13	1	#NULL!	3	4	#NULL!	#NULL!	#NULL!	#NULL!	#NULL!	2	2	0	2	2	1	3	1	1	1	#NULL!	1	2	0	0	#NULL!	#NULL!
6690	7	4	1	13	1	#NULL!	2	4	#NULL!	#NULL!	#NULL!	#NULL!	#NULL!	2	2	0	4	2	4	2	1	2	2	2	1	2	0	1	#NULL!	#NULL!
6743	7	2	2	13	2	1	2	4	#NULL!	#NULL!	#NULL!	#NULL!	#NULL!	2	2	0	2	2	2	2	1	2	1	2	2	2	0	0	#NULL!	#NULL!
6744	7	4	1	13	2	2	2	4	#NULL!	#NULL!	#NULL!	#NULL!	#NULL!	1	2	0	2	2	2	2	1	2	0	2	2	2	0	1	#NULL!	#NULL!
6745	7	6	1	13	1	#NULL!	2	4	#NULL!	#NULL!	#NULL!	#NULL!	#NULL!	1	9	0	2	2	2	2	1	2	0	2	2	2	0	0	#NULL!	#NULL!
6746	7	6	1	13	1	#NULL!	2	4	#NULL!	#NULL!	#NULL!	#NULL!	#NULL!	1	2	0	2	2	2	2	1	2	0	1	1	2	0	0	#NULL!	#NULL!
6747	7	4	2	13	2	1	2	4	#NULL!	#NULL!	#NULL!	#NULL!	#NULL!	9	2	0	2	2	2	2	#NULL!	2	0	2	1	2	0	0	#NULL!	#NULL!
6748	7	7	1	13	1	#NULL!	2	4	#NULL!	#NULL!	#NULL!	#NULL!	#NULL!	2	2	0	2	2	2	2	1	1	0	1	2	2	0	0	#NULL!	#NULL!
6749	7	8	1	13	1	#NULL!	2	4	#NULL!	#NULL!	#NULL!	#NULL!	#NULL!	1	2	0	2	2	2	2	1	2	1	2	2	2	0	0	#NULL!	#NULL!
6847	7	15	1	13	2	3	2	4	#NULL!	#NULL!	#NULL!	#NULL!	#NULL!	3	2	0	1	2	1	2	2	1	1	2	2	2	0	1	#NULL!	#NULL!
6848	7	7	1	13	2	1	2	4	#NULL!	#NULL!	#NULL!	#NULL!	#NULL!	2	2	0	1	2	1	2	1	3	0	2	2	2	0	0	#NULL!	#NULL!
6867	7	7	2	13	1	#NULL!	1	4	#NULL!	#NULL!	#NULL!	#NULL!	#NULL!	2	2	0	4	2	4	1	1	1	0	1	2	2	0	1	#NULL!	#NULL!
6877	7	18	1	13	2	2	1	4	#NULL!	#NULL!	#NULL!	#NULL!	#NULL!	2	2	0	3	2	3	1	1	3	2	2	3	2	0	1	#NULL!	#NULL!
6878	7	1	1	13	1	#NULL!	1	4	#NULL!	#NULL!	#NULL!	#NULL!	#NULL!	2	2	0	3	2	3	1	1	2	0	2	2	2	0	0	#NULL!	#NULL!
6881	7	8	1	13	2	2	1	4	#NULL!	#NULL!	#NULL!	#NULL!	#NULL!	6	2	0	3	2	3	1	5	#NULL!	2	#NULL!	3	2	0	1	#NULL!	#NULL!
6882	7	7	1	13	2	1	1	4	#NULL!	#NULL!	#NULL!	#NULL!	#NULL!	2	2	0	3	2	3	1	1	1	2	2	3	2	0	2	#NULL!	#NULL!
6883	7	5	1	13	1	#NULL!	1	4	#NULL!	#NULL!	#NULL!	#NULL!	#NULL!	2	2	0	3	2	3	1	1	2	0	2	2	2	0	1	#NULL!	#NULL!
6954	7	2	1	13	2	1	1	4	#NULL!	#NULL!	#NULL!	#NULL!	#NULL!	1	2	0	2	2	2	1	1	1	0	1	2	2	0	2	#NULL!	#NULL!
6956	7	4	1	13	2	2	1	4	#NULL!	#NULL!	#NULL!	#NULL!	#NULL!	2	2	0	2	2	2	1	1	3	1	1	1	2	0	1	#NULL!	#NULL!
6958	7	1	1	13	1	#NULL!	1	4	#NULL!	#NULL!	#NULL!	#NULL!	#NULL!	2	2	0	2	2	2	1	1	2	0	1	3	2	0	1	#NULL!	#NULL!
6959	7	6	1	13	1	#NULL!	1	4	#NULL!	#NULL!	#NULL!	#NULL!	#NULL!	2	2	0	2	2	2	1	1	3	0	#NULL!	2	2	0	2	#NULL!	#NULL!
6960	7	3	1	13	1	#NULL!	1	4	#NULL!	#NULL!	#NULL!	#NULL!	#NULL!	2	2	0	2	2	2	1	1	1	0	1	#NULL!	2	0	1	#NULL!	#NULL!
6961	7	6	2	13	2	2	1	4	#NULL!	#NULL!	#NULL!	#NULL!	#NULL!	6	2	0	2	2	2	1	5	1	0	2	2	2	0	1	#NULL!	#NULL!
6962	7	6	1	13	1	#NULL!	1	4	#NULL!	#NULL!	#NULL!	#NULL!	#NULL!	1	2	0	2	2	2	1	1	2	0	1	2	2	0	0	#NULL!	#NULL!
6963	7	5	1	13	2	2	1	4	#NULL!	#NULL!	#NULL!	#NULL!	#NULL!	2	2	0	2	2	3	1	1	2	0	2	2	2	0	0	#NULL!	#NULL!
6964	7	1	2	13	1	#NULL!	1	4	#NULL!	#NULL!	#NULL!	#NULL!	#NULL!	4	1	0	2	2	2	1	3	1	0	2	2	2	0	0	#NULL!	#NULL!
6965	7	2	2	13	2	1	1	4	#NULL!	#NULL!	#NULL!	#NULL!	#NULL!	2	2	0	2	2	2	1	1	2	2	#NULL!	#NULL!	2	0	#NULL!	#NULL!	#NULL!
6966	7	8	2	13	2	1	1	4	#NULL!	#NULL!	#NULL!	#NULL!	#NULL!	2	2	0	2	2	4	1	1	1	2	2	2	2	0	1	#NULL!	#NULL!
6967	7	3	1	13	2	2	1	4	#NULL!	#NULL!	#NULL!	#NULL!	#NULL!	2	2	0	2	2	4	1	1	1	2	2	3	2	0	1	#NULL!	#NULL!
6968	7	7	2	13	2	1	1	4	#NULL!	#NULL!	#NULL!	#NULL!	#NULL!	2	2	0	2	2	2	1	1	2	0	1	2	2	0	0	#NULL!	#NULL!
6969	7	2	2	13	2	2	1	4	#NULL!	#NULL!	#NULL!	#NULL!	#NULL!	1	2	0	2	2	2	1	1	3	0	2	2	2	0	0	#NULL!	#NULL!
7182	7	13	1	13	2	2	1	4	#NULL!	#NULL!	#NULL!	#NULL!	#NULL!	1	2	0	1	2	2	1	1	2	1	2	2	2	0	1	#NULL!	#NULL!
7184	7	4	1	13	2	3	1	4	#NULL!	#NULL!	#NULL!	#NULL!	#NULL!	1	2	0	1	2	1	1	1	1	2	2	#NULL!	2	0	3	#NULL!	#NULL!
7185	7	2	1	13	1	#NULL!	1	4	#NULL!	#NULL!	#NULL!	#NULL!	#NULL!	1	2	0	1	2	1	1	1	2	2	#NULL!	3	2	0	0	#NULL!	#NULL!
7186	7	8	1	13	2	2	1	4	#NULL!	#NULL!	#NULL!	#NULL!	#NULL!	2	2	0	1	2	2	1	1	2	2	3	3	2	0	2	#NULL!	#NULL!
7187	7	2	1	13	2	2	1	4	#NULL!	#NULL!	#NULL!	#NULL!	#NULL!	1	2	0	1	2	3	1	1	2	0	1	1	2	0	1	#NULL!	#NULL!
7188	7	2	2	13	2	3	1	4	#NULL!	#NULL!	#NULL!	#NULL!	#NULL!	4	2	0	1	2	1	1	3	1	1	1	2	2	0	1	#NULL!	#NULL!
7189	7	7	2	13	2	1	1	4	#NULL!	#NULL!	#NULL!	#NULL!	#NULL!	2	2	0	1	2	2	1	1	3	2	2	3	2	0	1	#NULL!	#NULL!
7219	7	5	2	13	1	#NULL!	5	4	#NULL!	#NULL!	#NULL!	#NULL!	#NULL!	2	9	0	2	1	2	4	1	#NULL!	0	2	3	2	0	2	#NULL!	#NULL!
7232	7	2	1	13	2	1	4	4	#NULL!	#NULL!	#NULL!	#NULL!	#NULL!	1	2	#NULL!	1	1	1	2	1	2	0	1	2	2	0	0	#NULL!	#NULL!
7233	7	3	1	13	2	3	4	4	#NULL!	#NULL!	#NULL!	#NULL!	#NULL!	1	2	0	1	1	1	2	1	3	1	2	1	2	0	0	#NULL!	#NULL!
7251	7	4	2	13	1	#NULL!	2	4	#NULL!	#NULL!	#NULL!	#NULL!	#NULL!	1	2	#NULL!	2	1	4	2	1	2	2	2	1	2	0	1	#NULL!	#NULL!
7253	7	4	1	13	1	#NULL!	2	4	#NULL!	#NULL!	#NULL!	#NULL!	#NULL!	2	2	0	2	1	2	2	1	3	3	3	3	2	0	2	#NULL!	#NULL!
7254	7	6	2	13	9	9	2	4	#NULL!	#NULL!	#NULL!	#NULL!	#NULL!	1	2	1	2	1	2	2	1	1	0	2	2	2	0	1	#NULL!	#NULL!
7255	7	6	2	13	2	2	2	4	#NULL!	#NULL!	#NULL!	#NULL!	#NULL!	2	2	0	2	1	2	2	1	1	1	2	2	2	0	0	#NULL!	#NULL!
7285	7	7	1	13	2	2	2	4	#NULL!	#NULL!	#NULL!	#NULL!	#NULL!	1	2	0	1	1	1	2	1	2	0	1	2	2	0	0	#NULL!	#NULL!
7286	7	3	1	13	1	#NULL!	2	4	#NULL!	#NULL!	#NULL!	#NULL!	#NULL!	1	2	0	1	1	1	2	1	2	1	1	2	2	0	0	#NULL!	#NULL!
7287	7	4	2	13	2	1	2	4	#NULL!	#NULL!	#NULL!	#NULL!	#NULL!	2	2	0	1	1	1	2	1	3	2	2	3	2	0	1	#NULL!	#NULL!
7314	7	13	2	13	2	2	1	4	#NULL!	#NULL!	#NULL!	#NULL!	#NULL!	2	2	0	2	1	2	1	1	3	0	3	2	2	0	2	#NULL!	#NULL!
7315	7	17	2	13	2	2	1	4	#NULL!	#NULL!	#NULL!	#NULL!	#NULL!	1	2	0	2	1	2	1	1	2	2	3	3	2	0	1	#NULL!	#NULL!
7317	7	5	1	13	2	2	1	4	#NULL!	#NULL!	#NULL!	#NULL!	#NULL!	6	9	1	2	1	2	1	5	2	3	3	1	2	0	3	#NULL!	#NULL!
7321	7	7	2	13	9	#NULL!	1	4	#NULL!	#NULL!	#NULL!	#NULL!	#NULL!	1	2	1	2	1	2	1	1	1	0	#NULL!	2	2	0	#NULL!	#NULL!	#NULL!
7323	7	6	1	13	2	2	1	4	#NULL!	#NULL!	#NULL!	#NULL!	#NULL!	2	2	0	2	1	2	1	1	3	2	3	2	2	0	1	#NULL!	#NULL!
7324	7	4	1	13	1	#NULL!	1	4	#NULL!	#NULL!	#NULL!	#NULL!	#NULL!	1	2	0	2	1	2	1	1	2	0	1	2	2	0	0	#NULL!	#NULL!
7325	7	1	2	13	1	#NULL!	1	4	#NULL!	#NULL!	#NULL!	#NULL!	#NULL!	1	9	0	2	1	2	1	1	3	0	2	2	2	0	0	#NULL!	#NULL!
7326	7	5	1	13	2	1	1	4	#NULL!	#NULL!	#NULL!	#NULL!	#NULL!	1	2	0	2	1	2	1	1	2	0	2	2	2	0	2	#NULL!	#NULL!
7327	7	5	1	13	1	#NULL!	1	4	#NULL!	#NULL!	#NULL!	#NULL!	#NULL!	6	2	0	2	1	2	1	5	1	0	2	2	2	0	0	#NULL!	#NULL!
7328	7	2	1	13	2	3	1	4	#NULL!	#NULL!	#NULL!	#NULL!	#NULL!	3	2	0	2	1	2	1	2	2	0	2	2	2	0	0	#NULL!	#NULL!
7410	7	18	2	13	2	2	1	4	#NULL!	#NULL!	#NULL!	#NULL!	#NULL!	1	2	0	1	1	1	1	1	2	2	2	2	2	0	2	#NULL!	#NULL!
7411	7	2	1	13	2	7	1	4	#NULL!	#NULL!	#NULL!	#NULL!	#NULL!	1	2	0	1	1	1	1	1	3	0	2	2	2	0	1	#NULL!	#NULL!
7412	7	3	1	13	2	2	1	4	#NULL!	#NULL!	#NULL!	#NULL!	#NULL!	1	2	0	1	1	1	1	1	2	2	2	2	2	0	0	#NULL!	#NULL!
9534	7	5	2	13	2	2	5	3	4	2	3	4	1	1	2	0	1	1	1	4	1	1	1	2	2	2	1	2	1	2
9597	7	8	2	13	1	#NULL!	1	2	4	1	2	4	2	1	2	0	2	2	2	1	1	2	0	2	3	2	1	1	1	1
9634	7	3	1	13	2	3	4	3	4	1	1	1	1	1	2	0	2	1	1	2	1	2	1	#NULL!	1	2	1	1	1	1
10560	7	4	1	13	1	#NULL!	1	3	3	3	1	1	1	1	2	0	2	2	2	1	1	2	2	2	1	2	1	1	2	1
10596	7	7	1	13	1	#NULL!	1	3	3	2	2	4	1	6	2	0	2	2	2	1	5	3	2	2	2	2	1	2	1	1
10609	7	3	2	13	2	2	1	3	3	2	1	1	4	2	2	0	1	2	1	1	1	2	1	2	2	2	1	2	1	1
10610	7	2	2	13	1	#NULL!	1	3	3	2	1	1	4	9	2	0	1	2	1	1	#NULL!	2	0	1	2	2	1	0	1	1
10624	7	4	1	13	2	2	1	3	3	2	1	1	1	2	2	0	1	1	3	1	1	2	1	2	1	2	1	2	1	1
10657	7	5	1	13	1	#NULL!	3	1	3	1	3	1	1	1	2	0	1	2	1	3	1	1	2	2	1	2	1	0	1	2
11614	7	3	2	13	2	4	1	2	2	9	1	1	1	1	2	0	1	1	1	1	1	2	0	2	1	2	1	3	#NULL!	1
11623	7	8	1	13	1	#NULL!	1	1	2	4	2	4	1	2	2	0	2	1	2	1	1	2	2	2	2	2	1	1	3	1
11627	7	6	1	13	2	2	1	3	2	4	1	1	2	1	2	0	2	3	4	1	1	2	2	3	2	2	1	0	3	1
11628	7	7	1	13	1	#NULL!	3	2	2	4	1	2	4	2	2	0	1	2	#NULL!	3	1	2	0	2	1	2	1	1	3	1
11629	7	4	1	13	1	#NULL!	3	2	2	4	1	3	1	2	2	0	2	2	2	3	1	2	0	2	1	2	1	0	3	1
11638	7	1	1	13	2	2	2	2	2	3	5	5	4	1	2	0	2	1	2	2	1	2	2	2	#NULL!	2	1	0	2	4
11639	7	3	1	13	1	#NULL!	5	2	2	3	5	5	1	1	2	0	2	2	2	4	1	2	2	#NULL!	2	2	1	0	2	4
11640	7	3	2	13	2	1	3	2	2	3	5	5	1	1	2	0	2	1	2	3	1	3	0	2	2	2	1	1	2	4
11668	7	18	1	13	2	1	2	1	2	3	2	4	1	1	2	0	2	1	2	2	1	2	2	2	1	2	1	0	2	1
11702	7	3	1	13	2	2	9	3	2	3	1	1	1	1	2	0	1	1	1	#NULL!	1	2	3	#NULL!	3	2	1	3	2	1
11712	7	4	2	13	1	#NULL!	3	2	2	3	1	5	1	6	2	0	2	1	2	3	5	2	0	2	1	2	1	0	2	1
11748	7	2	1	13	2	2	1	1	2	2	9	4	3	1	2	0	1	1	1	1	1	3	3	2	3	2	1	2	1	#NULL!
11779	7	4	1	13	2	2	1	2	2	2	1	4	4	1	2	0	2	1	3	1	1	1	1	2	1	2	1	0	1	1
13452	7	7	1	13	1	#NULL!	1	2	1	9	5	5	3	1	2	0	#NULL!	#NULL!	2	1	1	2	2	1	2	2	1	1	#NULL!	4
13456	7	1	2	13	1	#NULL!	3	1	1	9	1	3	9	1	2	0	1	1	1	3	1	3	1	2	#NULL!	2	1	1	#NULL!	1
13487	7	3	2	13	2	2	1	3	1	4	1	3	3	3	2	0	3	3	2	1	2	1	1	2	2	2	1	1	3	1
13491	7	5	1	13	2	1	3	3	1	4	1	1	2	1	2	0	1	1	1	3	1	3	2	2	2	2	1	1	3	1
13499	7	15	2	13	2	2	1	2	1	4	1	3	2	6	2	0	1	1	1	1	5	2	2	2	2	2	1	1	3	1
13503	7	5	2	13	2	1	1	2	1	4	1	1	1	6	2	0	1	1	1	1	5	2	0	2	2	2	1	2	3	1
13591	7	8	1	13	2	5	5	3	1	3	1	3	3	2	2	0	3	3	3	4	1	3	0	2	2	2	1	0	2	1
13596	7	1	1	13	2	2	1	3	1	3	1	4	2	3	2	0	3	3	4	1	2	1	0	2	2	2	1	0	2	1
13606	7	5	1	13	2	2	1	3	1	3	1	1	2	1	2	0	2	2	2	1	1	2	0	2	2	2	1	1	2	1
13615	7	15	1	13	2	2	1	2	1	3	1	5	2	1	2	0	1	1	1	1	1	2	0	2	2	2	1	1	2	1
13620	7	3	1	13	2	2	3	2	1	3	1	4	1	9	2	0	1	1	1	3	#NULL!	1	3	3	3	2	1	3	2	1
13621	7	12	1	13	2	2	1	2	1	3	1	3	1	2	2	0	2	3	2	1	1	1	0	2	2	2	1	0	2	1
13690	7	6	1	13	1	#NULL!	1	1	1	3	1	1	2	1	2	0	2	1	2	1	1	2	0	1	1	2	1	0	2	1
13694	7	3	2	13	2	2	1	1	1	3	1	4	1	4	2	0	2	2	2	1	3	1	0	1	2	2	1	0	2	1
13709	7	2	2	13	2	2	3	1	1	3	1	1	1	1	2	0	2	2	2	3	1	2	1	2	2	2	1	2	2	1
13734	7	3	1	13	2	2	2	3	1	2	2	1	1	1	2	0	1	1	1	2	1	1	2	3	3	2	1	2	1	1
13754	7	2	1	13	2	2	1	3	1	2	1	4	3	1	2	0	3	2	3	1	1	2	0	2	2	2	1	0	1	1
13768	7	3	1	13	2	2	3	2	1	2	1	4	2	4	2	0	3	1	2	3	3	2	2	1	2	2	1	0	1	1
13806	7	1	1	13	2	2	1	1	1	2	1	1	1	1	2	0	1	2	1	1	1	3	2	2	1	2	1	2	1	1
13811	7	3	2	13	1	#NULL!	1	2	1	1	4	4	2	2	2	0	2	1	2	1	1	2	3	1	3	2	1	2	1	3
13813	7	1	2	13	1	#NULL!	1	3	1	1	3	4	1	6	2	1	2	3	2	1	5	2	2	2	3	2	1	1	1	2
13814	7	2	2	13	2	2	2	2	1	1	3	1	3	2	2	0	2	2	1	2	1	2	0	2	2	2	1	1	1	2
13817	7	3	2	13	2	1	1	1	1	1	3	4	1	4	2	0	1	1	1	1	3	1	2	2	3	2	1	2	1	2
13818	7	4	1	13	1	#NULL!	1	3	1	1	2	4	9	1	2	0	2	1	2	1	1	3	3	3	3	2	1	2	1	1
6237	7	7	1	13	2	1	2	4	#NULL!	#NULL!	#NULL!	#NULL!	#NULL!	2	9	0	#NULL!	#NULL!	#NULL!	2	1	#NULL!	2	2	1	1	0	0	#NULL!	#NULL!
6238	7	7	1	13	1	#NULL!	2	4	#NULL!	#NULL!	#NULL!	#NULL!	#NULL!	1	2	0	#NULL!	#NULL!	#NULL!	2	1	2	0	1	2	1	0	1	#NULL!	#NULL!
6240	7	1	1	13	2	2	1	4	#NULL!	#NULL!	#NULL!	#NULL!	#NULL!	2	2	0	#NULL!	#NULL!	2	1	1	1	0	2	#NULL!	1	0	1	#NULL!	#NULL!
6242	7	2	1	13	1	#NULL!	1	4	#NULL!	#NULL!	#NULL!	#NULL!	#NULL!	1	2	0	#NULL!	#NULL!	#NULL!	1	1	#NULL!	0	1	1	1	0	0	#NULL!	#NULL!
6243	7	1	2	13	1	#NULL!	1	4	#NULL!	#NULL!	#NULL!	#NULL!	#NULL!	2	2	0	#NULL!	#NULL!	2	1	1	2	0	1	2	1	0	#NULL!	#NULL!	#NULL!
6244	7	2	2	13	2	2	1	4	#NULL!	#NULL!	#NULL!	#NULL!	#NULL!	6	2	0	#NULL!	#NULL!	#NULL!	1	5	2	0	2	2	1	0	0	#NULL!	#NULL!
6245	7	6	2	13	2	2	1	4	#NULL!	#NULL!	#NULL!	#NULL!	#NULL!	1	2	0	3	#NULL!	1	1	1	1	1	3	#NULL!	1	0	1	#NULL!	#NULL!
6246	7	3	2	13	2	2	1	4	#NULL!	#NULL!	#NULL!	#NULL!	#NULL!	2	2	0	2	#NULL!	#NULL!	1	1	#NULL!	0	#NULL!	3	1	0	3	#NULL!	#NULL!
6247	7	1	2	13	1	#NULL!	1	4	#NULL!	#NULL!	#NULL!	#NULL!	#NULL!	2	2	0	4	4	4	1	1	1	2	2	2	1	0	1	#NULL!	#NULL!
6248	7	8	2	13	1	#NULL!	6	4	#NULL!	#NULL!	#NULL!	#NULL!	#NULL!	2	2	0	4	4	4	5	1	1	0	2	2	1	0	1	#NULL!	#NULL!
6249	7	1	1	13	2	2	5	4	#NULL!	#NULL!	#NULL!	#NULL!	#NULL!	1	2	0	4	4	4	4	1	1	0	2	2	1	0	0	#NULL!	#NULL!
6251	7	52	2	13	1	#NULL!	5	4	#NULL!	#NULL!	#NULL!	#NULL!	#NULL!	2	2	0	3	4	4	4	1	2	0	2	2	1	0	3	#NULL!	#NULL!
6254	7	12	1	13	2	2	4	4	#NULL!	#NULL!	#NULL!	#NULL!	#NULL!	4	2	1	4	4	3	2	3	2	0	2	3	1	0	1	#NULL!	#NULL!
6255	7	3	2	13	1	#NULL!	4	4	#NULL!	#NULL!	#NULL!	#NULL!	#NULL!	2	2	0	3	4	3	2	1	3	0	2	2	1	0	0	#NULL!	#NULL!
6257	7	7	1	13	1	#NULL!	3	4	#NULL!	#NULL!	#NULL!	#NULL!	#NULL!	2	2	0	#NULL!	4	4	3	1	1	2	2	2	1	0	1	#NULL!	#NULL!
6259	7	3	2	13	1	#NULL!	3	4	#NULL!	#NULL!	#NULL!	#NULL!	#NULL!	2	2	0	4	4	4	3	1	1	2	2	2	1	0	1	#NULL!	#NULL!
6267	7	1	1	13	1	#NULL!	2	4	#NULL!	#NULL!	#NULL!	#NULL!	#NULL!	2	2	0	4	4	2	2	1	1	1	2	2	1	0	2	#NULL!	#NULL!
6268	7	3	1	13	1	#NULL!	2	4	#NULL!	#NULL!	#NULL!	#NULL!	#NULL!	2	2	0	4	4	4	2	1	3	0	2	2	1	0	1	#NULL!	#NULL!
6270	7	4	2	13	2	1	2	4	#NULL!	#NULL!	#NULL!	#NULL!	#NULL!	2	2	0	4	4	3	2	1	1	0	1	2	1	0	0	#NULL!	#NULL!
6271	7	12	2	13	1	#NULL!	2	4	#NULL!	#NULL!	#NULL!	#NULL!	#NULL!	2	2	0	4	4	4	2	1	1	1	2	#NULL!	1	0	1	#NULL!	#NULL!
6282	7	4	1	13	1	#NULL!	2	4	#NULL!	#NULL!	#NULL!	#NULL!	#NULL!	2	2	0	3	4	2	2	1	1	2	3	2	1	0	1	#NULL!	#NULL!
6283	7	1	2	13	1	#NULL!	2	4	#NULL!	#NULL!	#NULL!	#NULL!	#NULL!	2	2	1	3	4	4	2	1	1	0	2	2	1	0	0	#NULL!	#NULL!
6286	7	10	1	13	1	#NULL!	2	4	#NULL!	#NULL!	#NULL!	#NULL!	#NULL!	2	2	0	3	4	3	2	1	2	2	2	2	1	0	0	#NULL!	#NULL!
6287	7	10	2	13	1	#NULL!	2	4	#NULL!	#NULL!	#NULL!	#NULL!	#NULL!	2	2	0	3	4	4	2	1	2	0	2	2	1	0	0	#NULL!	#NULL!
6289	7	3	1	13	2	4	2	4	#NULL!	#NULL!	#NULL!	#NULL!	#NULL!	6	2	1	3	4	4	2	5	1	2	2	2	1	0	0	#NULL!	#NULL!
6290	7	3	1	13	1	#NULL!	2	4	#NULL!	#NULL!	#NULL!	#NULL!	#NULL!	2	2	0	2	4	3	2	1	1	2	2	3	1	0	1	#NULL!	#NULL!
6291	7	3	1	13	1	#NULL!	2	4	#NULL!	#NULL!	#NULL!	#NULL!	#NULL!	2	2	0	2	4	4	2	1	1	2	2	2	1	0	0	#NULL!	#NULL!
6292	7	1	2	13	1	#NULL!	2	4	#NULL!	#NULL!	#NULL!	#NULL!	#NULL!	2	2	1	2	4	4	2	1	1	0	2	2	1	0	0	#NULL!	#NULL!
6294	7	6	2	13	2	2	2	4	#NULL!	#NULL!	#NULL!	#NULL!	#NULL!	1	2	1	2	4	4	2	1	2	2	2	#NULL!	1	0	2	#NULL!	#NULL!
6306	7	1	2	13	2	1	1	4	#NULL!	#NULL!	#NULL!	#NULL!	#NULL!	1	2	0	4	4	4	1	1	1	0	2	2	1	0	2	#NULL!	#NULL!
6307	7	2	1	13	1	#NULL!	1	4	#NULL!	#NULL!	#NULL!	#NULL!	#NULL!	1	2	0	4	4	4	1	1	1	2	2	2	1	0	1	#NULL!	#NULL!
6309	7	2	2	13	1	#NULL!	1	4	#NULL!	#NULL!	#NULL!	#NULL!	#NULL!	2	2	0	4	4	2	1	1	1	2	1	2	1	0	1	#NULL!	#NULL!
6310	7	3	1	13	1	#NULL!	1	4	#NULL!	#NULL!	#NULL!	#NULL!	#NULL!	2	2	0	4	4	4	1	1	1	1	2	2	1	0	1	#NULL!	#NULL!
6311	7	2	1	13	1	#NULL!	1	4	#NULL!	#NULL!	#NULL!	#NULL!	#NULL!	2	2	0	4	4	4	1	1	1	2	2	2	1	0	1	#NULL!	#NULL!
6313	7	2	2	13	1	#NULL!	1	4	#NULL!	#NULL!	#NULL!	#NULL!	#NULL!	2	1	0	4	4	4	1	1	2	3	2	3	1	0	0	#NULL!	#NULL!
6315	7	2	1	13	1	#NULL!	1	4	#NULL!	#NULL!	#NULL!	#NULL!	#NULL!	1	2	1	4	4	4	1	1	1	2	3	2	1	0	0	#NULL!	#NULL!
6316	7	3	2	13	1	#NULL!	1	4	#NULL!	#NULL!	#NULL!	#NULL!	#NULL!	1	2	0	4	4	2	1	1	1	1	2	2	1	0	0	#NULL!	#NULL!
6317	7	3	1	13	1	#NULL!	1	4	#NULL!	#NULL!	#NULL!	#NULL!	#NULL!	2	2	0	4	4	4	1	1	3	0	1	1	1	0	0	#NULL!	#NULL!
6319	7	3	2	13	1	#NULL!	1	4	#NULL!	#NULL!	#NULL!	#NULL!	#NULL!	2	2	0	4	4	4	1	1	2	0	1	2	1	0	0	#NULL!	#NULL!
6320	7	3	2	13	1	#NULL!	1	4	#NULL!	#NULL!	#NULL!	#NULL!	#NULL!	1	2	0	4	4	4	1	1	1	0	1	2	1	0	0	#NULL!	#NULL!
6321	7	5	1	13	2	2	1	4	#NULL!	#NULL!	#NULL!	#NULL!	#NULL!	1	9	0	4	4	4	1	1	1	0	1	1	1	0	0	#NULL!	#NULL!
6322	7	4	1	13	1	#NULL!	1	4	#NULL!	#NULL!	#NULL!	#NULL!	#NULL!	1	2	0	4	4	4	1	1	1	1	1	2	1	0	1	#NULL!	#NULL!
6323	7	4	1	13	1	#NULL!	1	4	#NULL!	#NULL!	#NULL!	#NULL!	#NULL!	2	2	0	4	4	4	1	1	1	0	2	2	1	0	1	#NULL!	#NULL!
6324	7	3	1	13	1	#NULL!	1	4	#NULL!	#NULL!	#NULL!	#NULL!	#NULL!	2	2	0	4	4	4	1	1	1	0	2	2	1	0	0	#NULL!	#NULL!
6325	7	7	2	13	2	2	1	4	#NULL!	#NULL!	#NULL!	#NULL!	#NULL!	1	2	0	4	4	4	1	1	2	2	2	2	1	0	2	#NULL!	#NULL!
6331	7	6	1	13	1	#NULL!	1	4	#NULL!	#NULL!	#NULL!	#NULL!	#NULL!	2	2	0	4	4	4	1	1	2	0	2	2	1	0	1	#NULL!	#NULL!
6332	7	6	2	13	1	#NULL!	1	4	#NULL!	#NULL!	#NULL!	#NULL!	#NULL!	1	2	0	4	4	4	1	1	1	0	2	2	1	0	1	#NULL!	#NULL!
6333	7	3	2	13	2	2	1	4	#NULL!	#NULL!	#NULL!	#NULL!	#NULL!	1	9	0	4	4	4	1	1	1	2	2	1	1	0	1	#NULL!	#NULL!
6334	7	4	2	13	1	#NULL!	1	4	#NULL!	#NULL!	#NULL!	#NULL!	#NULL!	2	2	0	4	4	4	1	1	2	0	2	2	1	0	1	#NULL!	#NULL!
6335	7	7	1	13	1	#NULL!	1	4	#NULL!	#NULL!	#NULL!	#NULL!	#NULL!	2	2	0	4	4	4	1	1	1	0	2	2	1	0	1	#NULL!	#NULL!
6340	7	8	1	13	1	#NULL!	1	4	#NULL!	#NULL!	#NULL!	#NULL!	#NULL!	2	2	0	4	4	4	1	1	1	0	1	2	1	0	0	#NULL!	#NULL!
6341	7	8	1	13	2	2	1	4	#NULL!	#NULL!	#NULL!	#NULL!	#NULL!	1	2	0	4	4	4	1	1	1	2	2	2	1	0	0	#NULL!	#NULL!
6343	7	12	1	13	2	2	1	4	#NULL!	#NULL!	#NULL!	#NULL!	#NULL!	2	2	0	4	4	4	1	1	1	1	2	2	1	0	0	#NULL!	#NULL!
6344	7	7	2	13	1	#NULL!	1	4	#NULL!	#NULL!	#NULL!	#NULL!	#NULL!	2	1	0	4	4	4	1	1	1	0	2	2	1	0	0	#NULL!	#NULL!
6346	7	4	2	13	1	#NULL!	1	4	#NULL!	#NULL!	#NULL!	#NULL!	#NULL!	2	2	0	4	4	3	1	1	1	0	#NULL!	2	1	0	0	#NULL!	#NULL!
6351	7	3	1	13	1	#NULL!	1	4	#NULL!	#NULL!	#NULL!	#NULL!	#NULL!	2	2	0	4	4	4	1	1	2	2	2	2	1	0	1	#NULL!	#NULL!
6354	7	1	2	13	2	2	1	4	#NULL!	#NULL!	#NULL!	#NULL!	#NULL!	2	2	1	3	4	4	1	1	1	2	2	2	1	0	1	#NULL!	#NULL!
6355	7	3	2	13	1	#NULL!	1	4	#NULL!	#NULL!	#NULL!	#NULL!	#NULL!	1	2	0	3	4	4	1	1	1	0	1	2	1	0	1	#NULL!	#NULL!
6356	7	2	2	13	1	#NULL!	1	4	#NULL!	#NULL!	#NULL!	#NULL!	#NULL!	2	2	0	3	4	3	1	1	1	0	2	1	1	0	0	#NULL!	#NULL!
6357	7	4	2	13	1	#NULL!	1	4	#NULL!	#NULL!	#NULL!	#NULL!	#NULL!	2	2	0	3	4	4	1	1	1	0	2	2	1	0	0	#NULL!	#NULL!
6358	7	3	2	13	1	#NULL!	1	4	#NULL!	#NULL!	#NULL!	#NULL!	#NULL!	2	2	0	3	4	4	1	1	1	0	1	1	1	0	0	#NULL!	#NULL!
6360	7	12	2	13	1	#NULL!	1	4	#NULL!	#NULL!	#NULL!	#NULL!	#NULL!	1	2	0	3	4	3	1	1	2	2	3	3	1	0	2	#NULL!	#NULL!
6363	7	8	2	13	1	#NULL!	1	4	#NULL!	#NULL!	#NULL!	#NULL!	#NULL!	2	2	0	3	4	3	1	1	2	0	2	2	1	0	1	#NULL!	#NULL!
6365	7	2	2	13	1	#NULL!	1	4	#NULL!	#NULL!	#NULL!	#NULL!	#NULL!	1	2	0	3	4	4	1	1	2	0	1	2	1	0	1	#NULL!	#NULL!
6369	7	7	1	13	2	2	1	4	#NULL!	#NULL!	#NULL!	#NULL!	#NULL!	1	2	0	3	4	4	1	1	2	2	2	3	1	0	3	#NULL!	#NULL!
6370	7	3	2	13	2	4	1	4	#NULL!	#NULL!	#NULL!	#NULL!	#NULL!	1	2	0	3	4	3	1	1	2	2	2	1	1	0	2	#NULL!	#NULL!
6371	7	7	1	13	1	#NULL!	1	4	#NULL!	#NULL!	#NULL!	#NULL!	#NULL!	1	2	0	3	4	2	1	1	1	2	2	2	1	0	1	#NULL!	#NULL!
6372	7	4	1	13	1	#NULL!	1	4	#NULL!	#NULL!	#NULL!	#NULL!	#NULL!	2	2	0	2	4	4	1	1	1	0	2	2	1	0	2	#NULL!	#NULL!
6375	7	6	2	13	1	#NULL!	9	4	#NULL!	#NULL!	#NULL!	#NULL!	#NULL!	9	9	1	3	3	3	#NULL!	#NULL!	#NULL!	2	2	3	1	0	#NULL!	#NULL!	#NULL!
6379	7	3	1	13	1	#NULL!	6	4	#NULL!	#NULL!	#NULL!	#NULL!	#NULL!	3	2	0	2	3	3	5	2	2	0	2	2	1	0	0	#NULL!	#NULL!
6385	7	3	1	13	1	#NULL!	5	4	#NULL!	#NULL!	#NULL!	#NULL!	#NULL!	2	2	0	2	3	3	4	1	1	1	2	2	1	0	0	#NULL!	#NULL!
6387	7	5	1	13	1	#NULL!	5	4	#NULL!	#NULL!	#NULL!	#NULL!	#NULL!	1	2	0	1	3	1	4	1	1	2	2	3	1	0	1	#NULL!	#NULL!
6391	7	4	2	13	2	1	4	4	#NULL!	#NULL!	#NULL!	#NULL!	#NULL!	6	2	0	3	3	2	2	5	1	2	2	2	1	0	2	#NULL!	#NULL!
6392	7	4	2	13	2	2	4	4	#NULL!	#NULL!	#NULL!	#NULL!	#NULL!	2	2	0	3	3	3	2	1	2	2	2	2	1	0	0	#NULL!	#NULL!
6393	7	10	1	13	2	2	4	4	#NULL!	#NULL!	#NULL!	#NULL!	#NULL!	2	9	0	3	3	3	2	1	2	0	2	2	1	0	0	#NULL!	#NULL!
6394	7	6	2	13	2	2	4	4	#NULL!	#NULL!	#NULL!	#NULL!	#NULL!	2	2	0	3	3	3	2	1	2	0	1	2	1	0	0	#NULL!	#NULL!
6397	7	4	2	13	1	#NULL!	3	4	#NULL!	#NULL!	#NULL!	#NULL!	#NULL!	2	2	0	3	3	2	3	1	1	2	2	2	1	0	0	#NULL!	#NULL!
6403	7	4	1	13	1	#NULL!	3	4	#NULL!	#NULL!	#NULL!	#NULL!	#NULL!	1	2	0	2	3	3	3	1	1	0	2	1	1	0	1	#NULL!	#NULL!
6404	7	2	1	13	2	9	3	4	#NULL!	#NULL!	#NULL!	#NULL!	#NULL!	1	2	0	2	3	3	3	1	2	0	2	2	1	0	0	#NULL!	#NULL!
6405	7	3	1	13	1	#NULL!	2	4	#NULL!	#NULL!	#NULL!	#NULL!	#NULL!	2	2	0	4	3	3	2	1	2	2	2	2	1	0	2	#NULL!	#NULL!
6409	7	7	1	13	2	2	2	4	#NULL!	#NULL!	#NULL!	#NULL!	#NULL!	2	2	0	4	3	2	2	1	1	2	2	3	1	0	2	#NULL!	#NULL!
6410	7	10	1	13	1	#NULL!	2	4	#NULL!	#NULL!	#NULL!	#NULL!	#NULL!	2	2	0	4	3	3	2	1	2	0	2	2	1	0	1	#NULL!	#NULL!
6411	7	3	2	13	2	2	2	4	#NULL!	#NULL!	#NULL!	#NULL!	#NULL!	2	2	0	4	3	3	2	1	2	0	2	1	1	0	0	#NULL!	#NULL!
6413	7	7	1	13	1	#NULL!	2	4	#NULL!	#NULL!	#NULL!	#NULL!	#NULL!	2	9	0	4	3	3	2	1	2	0	2	3	1	0	0	#NULL!	#NULL!
6425	7	1	2	13	1	#NULL!	2	4	#NULL!	#NULL!	#NULL!	#NULL!	#NULL!	2	2	0	3	3	2	2	1	1	0	1	2	1	0	2	#NULL!	#NULL!
6427	7	4	1	13	1	#NULL!	2	4	#NULL!	#NULL!	#NULL!	#NULL!	#NULL!	2	2	#NULL!	3	3	3	2	1	1	2	2	2	1	0	0	#NULL!	#NULL!
6428	7	1	2	13	1	#NULL!	2	4	#NULL!	#NULL!	#NULL!	#NULL!	#NULL!	2	2	0	3	3	3	2	1	2	0	2	2	1	0	0	#NULL!	#NULL!
6433	7	1	1	13	2	2	2	4	#NULL!	#NULL!	#NULL!	#NULL!	#NULL!	1	2	0	3	3	3	2	1	1	2	2	3	1	0	2	#NULL!	#NULL!
6434	7	7	1	13	1	#NULL!	2	4	#NULL!	#NULL!	#NULL!	#NULL!	#NULL!	2	2	0	3	3	3	2	1	1	1	#NULL!	2	1	0	1	#NULL!	#NULL!
6435	7	8	1	13	1	#NULL!	2	4	#NULL!	#NULL!	#NULL!	#NULL!	#NULL!	2	2	0	3	3	3	2	1	2	1	2	2	1	0	1	#NULL!	#NULL!
6436	7	2	2	13	1	#NULL!	2	4	#NULL!	#NULL!	#NULL!	#NULL!	#NULL!	2	2	0	3	3	3	2	1	2	0	2	#NULL!	1	0	1	#NULL!	#NULL!
6439	7	1	2	13	1	#NULL!	2	4	#NULL!	#NULL!	#NULL!	#NULL!	#NULL!	6	2	0	3	3	3	2	5	1	2	2	2	1	0	0	#NULL!	#NULL!
6440	7	3	1	13	1	#NULL!	2	4	#NULL!	#NULL!	#NULL!	#NULL!	#NULL!	2	2	0	3	3	3	2	1	1	0	2	2	1	0	0	#NULL!	#NULL!
6441	7	6	2	13	2	2	2	4	#NULL!	#NULL!	#NULL!	#NULL!	#NULL!	6	2	0	3	3	3	2	5	2	0	1	2	1	0	0	#NULL!	#NULL!
6442	7	7	1	13	1	#NULL!	2	4	#NULL!	#NULL!	#NULL!	#NULL!	#NULL!	2	2	0	3	3	3	2	1	2	0	2	2	1	0	0	#NULL!	#NULL!
6443	7	3	2	13	9	9	2	4	#NULL!	#NULL!	#NULL!	#NULL!	#NULL!	2	2	0	3	3	3	2	1	2	0	2	1	1	0	0	#NULL!	#NULL!
6444	7	3	2	13	2	2	2	4	#NULL!	#NULL!	#NULL!	#NULL!	#NULL!	1	2	0	3	3	3	2	1	3	2	2	2	1	0	2	#NULL!	#NULL!
6445	7	8	2	13	1	#NULL!	2	4	#NULL!	#NULL!	#NULL!	#NULL!	#NULL!	1	2	0	3	3	3	2	1	2	1	1	2	1	0	2	#NULL!	#NULL!
6446	7	12	1	13	2	2	2	4	#NULL!	#NULL!	#NULL!	#NULL!	#NULL!	2	2	0	3	3	3	2	1	1	0	2	2	1	0	2	#NULL!	#NULL!
6448	7	3	2	13	2	2	2	4	#NULL!	#NULL!	#NULL!	#NULL!	#NULL!	2	2	0	3	3	3	2	1	1	0	2	2	1	0	1	#NULL!	#NULL!
6449	7	10	2	13	2	3	2	4	#NULL!	#NULL!	#NULL!	#NULL!	#NULL!	2	2	0	3	3	3	2	1	2	0	2	2	1	0	1	#NULL!	#NULL!
6450	7	6	1	13	2	2	2	4	#NULL!	#NULL!	#NULL!	#NULL!	#NULL!	1	2	0	3	3	3	2	1	2	2	2	2	1	0	0	#NULL!	#NULL!
6451	7	7	2	13	1	#NULL!	2	4	#NULL!	#NULL!	#NULL!	#NULL!	#NULL!	2	2	0	3	3	3	2	1	2	0	1	2	1	0	0	#NULL!	#NULL!
6452	7	3	1	13	1	#NULL!	2	4	#NULL!	#NULL!	#NULL!	#NULL!	#NULL!	1	2	0	3	3	3	2	1	3	2	2	2	1	0	2	#NULL!	#NULL!
6453	7	4	1	13	2	1	2	4	#NULL!	#NULL!	#NULL!	#NULL!	#NULL!	1	2	0	3	3	3	2	1	2	2	2	2	1	0	1	#NULL!	#NULL!
6462	7	18	1	13	2	2	2	4	#NULL!	#NULL!	#NULL!	#NULL!	#NULL!	1	2	0	2	3	3	2	1	2	0	2	1	1	0	1	#NULL!	#NULL!
6464	7	4	1	13	1	#NULL!	2	4	#NULL!	#NULL!	#NULL!	#NULL!	#NULL!	1	2	0	2	3	3	2	1	1	0	2	2	1	0	0	#NULL!	#NULL!
6465	7	1	1	13	1	#NULL!	2	4	#NULL!	#NULL!	#NULL!	#NULL!	#NULL!	2	2	0	2	3	2	2	1	1	0	1	1	1	0	0	#NULL!	#NULL!
6467	7	5	1	13	2	2	2	4	#NULL!	#NULL!	#NULL!	#NULL!	#NULL!	1	9	0	2	3	3	2	1	2	2	2	2	1	0	0	#NULL!	#NULL!
6468	7	4	1	13	1	#NULL!	2	4	#NULL!	#NULL!	#NULL!	#NULL!	#NULL!	3	2	0	2	3	2	2	2	1	0	2	2	1	0	0	#NULL!	#NULL!
6470	7	7	1	13	2	2	2	4	#NULL!	#NULL!	#NULL!	#NULL!	#NULL!	2	2	0	2	3	3	2	1	1	2	2	2	1	0	2	#NULL!	#NULL!
6472	7	10	1	13	1	#NULL!	2	4	#NULL!	#NULL!	#NULL!	#NULL!	#NULL!	2	2	0	2	3	3	2	1	3	0	1	2	1	0	0	#NULL!	#NULL!
6473	7	3	1	13	1	#NULL!	2	4	#NULL!	#NULL!	#NULL!	#NULL!	#NULL!	2	2	0	2	3	3	2	1	2	2	1	1	1	0	0	#NULL!	#NULL!
6474	7	15	2	13	2	2	2	4	#NULL!	#NULL!	#NULL!	#NULL!	#NULL!	1	2	0	1	3	3	2	1	3	2	2	1	1	0	0	#NULL!	#NULL!
6475	7	7	2	13	1	#NULL!	2	4	#NULL!	#NULL!	#NULL!	#NULL!	#NULL!	2	2	0	1	3	3	2	1	2	0	1	3	1	0	0	#NULL!	#NULL!
6476	7	8	2	13	2	1	2	4	#NULL!	#NULL!	#NULL!	#NULL!	#NULL!	1	2	0	1	3	3	2	1	2	0	1	2	1	0	0	#NULL!	#NULL!
6477	7	2	2	13	1	#NULL!	1	4	#NULL!	#NULL!	#NULL!	#NULL!	#NULL!	1	2	0	#NULL!	3	3	1	1	3	0	1	2	1	0	0	#NULL!	#NULL!
6486	7	2	1	13	1	#NULL!	1	4	#NULL!	#NULL!	#NULL!	#NULL!	#NULL!	1	2	0	4	3	4	1	1	1	1	3	2	1	0	2	#NULL!	#NULL!
6487	7	3	2	13	1	#NULL!	1	4	#NULL!	#NULL!	#NULL!	#NULL!	#NULL!	2	2	0	4	3	3	1	1	1	2	3	1	1	0	1	#NULL!	#NULL!
6488	7	1	1	13	1	#NULL!	1	4	#NULL!	#NULL!	#NULL!	#NULL!	#NULL!	1	2	0	4	3	4	1	1	1	1	2	2	1	0	1	#NULL!	#NULL!
6490	7	4	2	13	1	#NULL!	1	4	#NULL!	#NULL!	#NULL!	#NULL!	#NULL!	1	2	#NULL!	4	3	3	1	1	2	0	2	1	1	0	0	#NULL!	#NULL!
6491	7	1	1	13	1	#NULL!	1	4	#NULL!	#NULL!	#NULL!	#NULL!	#NULL!	1	2	0	4	3	3	1	1	1	0	2	1	1	0	0	#NULL!	#NULL!
6492	7	3	2	13	1	#NULL!	1	4	#NULL!	#NULL!	#NULL!	#NULL!	#NULL!	1	2	0	4	3	4	1	1	1	0	1	2	1	0	0	#NULL!	#NULL!
6494	7	4	2	13	1	#NULL!	1	4	#NULL!	#NULL!	#NULL!	#NULL!	#NULL!	1	2	0	4	3	3	1	1	2	0	2	2	1	0	0	#NULL!	#NULL!
6495	7	7	2	13	2	2	1	4	#NULL!	#NULL!	#NULL!	#NULL!	#NULL!	2	2	1	4	3	3	1	1	2	3	#NULL!	#NULL!	1	0	2	#NULL!	#NULL!
6496	7	6	1	13	1	#NULL!	1	4	#NULL!	#NULL!	#NULL!	#NULL!	#NULL!	6	2	0	4	3	3	1	5	2	2	2	2	1	0	1	#NULL!	#NULL!
6497	7	2	1	13	1	#NULL!	1	4	#NULL!	#NULL!	#NULL!	#NULL!	#NULL!	1	2	0	4	3	4	1	1	1	0	1	#NULL!	1	0	0	#NULL!	#NULL!
6499	7	7	1	13	1	#NULL!	1	4	#NULL!	#NULL!	#NULL!	#NULL!	#NULL!	2	2	0	4	3	3	1	1	2	0	2	2	1	0	2	#NULL!	#NULL!
6501	7	8	1	13	1	#NULL!	1	4	#NULL!	#NULL!	#NULL!	#NULL!	#NULL!	1	2	0	4	3	4	1	1	1	1	2	2	1	0	2	#NULL!	#NULL!
6502	7	9	1	13	1	#NULL!	1	4	#NULL!	#NULL!	#NULL!	#NULL!	#NULL!	2	2	0	4	3	3	1	1	1	3	3	2	1	0	2	#NULL!	#NULL!
6503	7	8	1	13	1	#NULL!	1	4	#NULL!	#NULL!	#NULL!	#NULL!	#NULL!	1	2	0	4	3	4	1	1	1	2	#NULL!	2	1	0	1	#NULL!	#NULL!
6504	7	12	2	13	1	#NULL!	1	4	#NULL!	#NULL!	#NULL!	#NULL!	#NULL!	2	2	0	4	3	4	1	1	1	0	2	2	1	0	1	#NULL!	#NULL!
6511	7	6	1	13	1	#NULL!	1	4	#NULL!	#NULL!	#NULL!	#NULL!	#NULL!	2	2	0	4	3	3	1	1	1	0	2	2	1	0	0	#NULL!	#NULL!
6513	7	4	2	13	1	#NULL!	1	4	#NULL!	#NULL!	#NULL!	#NULL!	#NULL!	1	2	0	4	3	2	1	1	2	0	2	2	1	0	1	#NULL!	#NULL!
6514	7	1	1	13	2	2	1	4	#NULL!	#NULL!	#NULL!	#NULL!	#NULL!	1	2	1	4	3	1	1	1	1	3	2	2	1	0	1	#NULL!	#NULL!
6526	7	3	2	13	1	#NULL!	1	4	#NULL!	#NULL!	#NULL!	#NULL!	#NULL!	2	2	0	3	3	3	1	1	2	1	2	2	1	0	1	#NULL!	#NULL!
6528	7	4	2	13	1	#NULL!	1	4	#NULL!	#NULL!	#NULL!	#NULL!	#NULL!	2	2	0	3	3	3	1	1	1	1	1	1	1	0	1	#NULL!	#NULL!
6529	7	1	2	13	1	#NULL!	1	4	#NULL!	#NULL!	#NULL!	#NULL!	#NULL!	2	2	0	3	3	3	1	1	1	0	2	2	1	0	1	#NULL!	#NULL!
6531	7	3	1	13	2	1	1	4	#NULL!	#NULL!	#NULL!	#NULL!	#NULL!	3	2	0	3	3	2	1	2	1	3	3	3	1	0	0	#NULL!	#NULL!
6532	7	2	1	13	1	#NULL!	1	4	#NULL!	#NULL!	#NULL!	#NULL!	#NULL!	1	2	0	3	3	3	1	1	1	2	2	1	1	0	0	#NULL!	#NULL!
6536	7	1	2	13	1	#NULL!	1	4	#NULL!	#NULL!	#NULL!	#NULL!	#NULL!	2	2	0	3	3	3	1	1	1	0	2	2	1	0	0	#NULL!	#NULL!
6537	7	4	1	13	2	1	1	4	#NULL!	#NULL!	#NULL!	#NULL!	#NULL!	2	2	0	3	3	3	1	1	1	0	1	2	1	0	0	#NULL!	#NULL!
6543	7	7	1	13	2	1	1	4	#NULL!	#NULL!	#NULL!	#NULL!	#NULL!	9	2	0	3	3	2	1	#NULL!	#NULL!	1	2	2	1	0	1	#NULL!	#NULL!
6545	7	1	1	13	1	#NULL!	1	4	#NULL!	#NULL!	#NULL!	#NULL!	#NULL!	1	9	0	3	3	3	1	1	1	1	3	2	1	0	2	#NULL!	#NULL!
6546	7	4	2	13	2	2	1	4	#NULL!	#NULL!	#NULL!	#NULL!	#NULL!	2	2	0	3	3	3	1	1	1	0	2	2	1	0	2	#NULL!	#NULL!
6547	7	5	1	13	1	#NULL!	1	4	#NULL!	#NULL!	#NULL!	#NULL!	#NULL!	9	2	0	3	3	#NULL!	1	#NULL!	3	2	#NULL!	2	1	0	1	#NULL!	#NULL!
6548	7	1	2	13	2	1	1	4	#NULL!	#NULL!	#NULL!	#NULL!	#NULL!	1	9	0	3	3	3	1	1	2	0	2	2	1	0	1	#NULL!	#NULL!
6549	7	5	9	13	1	#NULL!	1	4	#NULL!	#NULL!	#NULL!	#NULL!	#NULL!	2	2	0	3	3	2	1	1	2	0	1	2	1	0	1	#NULL!	#NULL!
6550	7	7	2	13	1	#NULL!	1	4	#NULL!	#NULL!	#NULL!	#NULL!	#NULL!	1	2	0	3	3	3	1	1	1	0	1	2	1	0	1	#NULL!	#NULL!
6551	7	3	2	13	2	2	1	4	#NULL!	#NULL!	#NULL!	#NULL!	#NULL!	2	2	0	3	3	3	1	1	2	2	1	2	1	0	0	#NULL!	#NULL!
6552	7	6	1	13	1	#NULL!	1	4	#NULL!	#NULL!	#NULL!	#NULL!	#NULL!	3	2	0	3	3	3	1	2	1	0	2	2	1	0	0	#NULL!	#NULL!
6553	7	9	2	13	1	#NULL!	1	4	#NULL!	#NULL!	#NULL!	#NULL!	#NULL!	2	2	0	3	3	3	1	1	2	2	2	2	1	0	2	#NULL!	#NULL!
6554	7	3	2	13	2	2	1	4	#NULL!	#NULL!	#NULL!	#NULL!	#NULL!	1	2	0	3	3	4	1	1	1	2	2	2	1	0	2	#NULL!	#NULL!
6556	7	12	2	13	2	2	1	4	#NULL!	#NULL!	#NULL!	#NULL!	#NULL!	2	2	0	3	3	3	1	1	1	1	3	#NULL!	1	0	2	#NULL!	#NULL!
6558	7	7	2	13	1	#NULL!	1	4	#NULL!	#NULL!	#NULL!	#NULL!	#NULL!	1	2	0	3	3	3	1	1	1	0	2	2	1	0	1	#NULL!	#NULL!
6559	7	10	2	13	2	4	1	4	#NULL!	#NULL!	#NULL!	#NULL!	#NULL!	2	2	0	3	3	3	1	1	3	0	2	2	1	0	1	#NULL!	#NULL!
6560	7	12	1	13	1	#NULL!	1	4	#NULL!	#NULL!	#NULL!	#NULL!	#NULL!	2	2	0	3	3	3	1	1	2	2	2	2	1	0	1	#NULL!	#NULL!
6561	7	12	1	13	2	2	1	4	#NULL!	#NULL!	#NULL!	#NULL!	#NULL!	2	2	0	3	3	3	1	1	1	0	2	2	1	0	1	#NULL!	#NULL!
6564	7	9	2	13	1	#NULL!	1	4	#NULL!	#NULL!	#NULL!	#NULL!	#NULL!	2	2	0	3	3	3	1	1	2	0	2	2	1	0	1	#NULL!	#NULL!
6565	7	8	1	13	1	#NULL!	1	4	#NULL!	#NULL!	#NULL!	#NULL!	#NULL!	2	2	0	3	3	3	1	1	2	2	1	2	1	0	1	#NULL!	#NULL!
6567	7	10	1	13	1	#NULL!	1	4	#NULL!	#NULL!	#NULL!	#NULL!	#NULL!	6	2	0	3	3	3	1	5	2	1	1	2	1	0	1	#NULL!	#NULL!
6568	7	11	2	13	2	2	1	4	#NULL!	#NULL!	#NULL!	#NULL!	#NULL!	2	2	0	3	3	3	1	1	2	0	2	2	1	0	1	#NULL!	#NULL!
6572	7	6	1	13	2	2	1	4	#NULL!	#NULL!	#NULL!	#NULL!	#NULL!	1	2	0	3	3	4	1	1	3	0	1	1	1	0	0	#NULL!	#NULL!
6573	7	12	1	13	2	2	1	4	#NULL!	#NULL!	#NULL!	#NULL!	#NULL!	9	2	0	3	3	2	1	#NULL!	1	0	#NULL!	2	1	0	0	#NULL!	#NULL!
6574	7	12	2	13	2	3	1	4	#NULL!	#NULL!	#NULL!	#NULL!	#NULL!	2	2	0	3	3	3	1	1	2	0	1	2	1	0	0	#NULL!	#NULL!
6575	7	12	1	13	1	#NULL!	1	4	#NULL!	#NULL!	#NULL!	#NULL!	#NULL!	3	9	0	3	3	3	1	2	3	2	3	3	1	0	0	#NULL!	#NULL!
6581	7	3	1	13	1	#NULL!	1	4	#NULL!	#NULL!	#NULL!	#NULL!	#NULL!	1	2	0	3	3	3	1	1	1	2	2	2	1	0	2	#NULL!	#NULL!
6582	7	3	1	13	2	2	1	4	#NULL!	#NULL!	#NULL!	#NULL!	#NULL!	1	2	0	3	3	4	1	1	1	2	2	2	1	0	1	#NULL!	#NULL!
6583	7	8	1	13	2	1	1	4	#NULL!	#NULL!	#NULL!	#NULL!	#NULL!	1	2	0	3	3	3	1	1	2	0	2	3	1	0	0	#NULL!	#NULL!
6584	7	7	1	13	1	#NULL!	1	4	#NULL!	#NULL!	#NULL!	#NULL!	#NULL!	1	2	0	3	3	3	1	1	2	1	2	2	1	0	0	#NULL!	#NULL!
6585	7	8	2	13	1	#NULL!	1	4	#NULL!	#NULL!	#NULL!	#NULL!	#NULL!	2	2	0	3	3	3	1	1	1	0	2	2	1	0	0	#NULL!	#NULL!
6590	7	2	1	13	1	#NULL!	1	4	#NULL!	#NULL!	#NULL!	#NULL!	#NULL!	1	2	0	2	3	3	1	1	1	2	2	2	1	0	2	#NULL!	#NULL!
6591	7	3	1	13	1	#NULL!	1	4	#NULL!	#NULL!	#NULL!	#NULL!	#NULL!	6	2	0	2	3	3	1	5	2	2	2	2	1	0	1	#NULL!	#NULL!
6592	7	3	2	13	2	1	1	4	#NULL!	#NULL!	#NULL!	#NULL!	#NULL!	1	2	0	2	3	3	1	1	1	0	2	2	1	0	1	#NULL!	#NULL!
6594	7	4	1	13	2	2	1	4	#NULL!	#NULL!	#NULL!	#NULL!	#NULL!	1	2	0	2	3	3	1	1	2	0	1	2	1	0	0	#NULL!	#NULL!
6595	7	1	1	13	1	#NULL!	1	4	#NULL!	#NULL!	#NULL!	#NULL!	#NULL!	2	2	0	2	3	3	1	1	1	0	2	2	1	0	0	#NULL!	#NULL!
6597	7	3	2	13	1	#NULL!	1	4	#NULL!	#NULL!	#NULL!	#NULL!	#NULL!	1	2	0	2	3	3	1	1	2	2	2	2	1	0	2	#NULL!	#NULL!
6598	7	1	1	13	1	#NULL!	1	4	#NULL!	#NULL!	#NULL!	#NULL!	#NULL!	9	2	0	2	3	3	1	#NULL!	#NULL!	2	2	2	1	0	2	#NULL!	#NULL!
6599	7	3	1	13	2	2	1	4	#NULL!	#NULL!	#NULL!	#NULL!	#NULL!	1	2	0	2	3	3	1	1	1	2	2	2	1	0	2	#NULL!	#NULL!
6600	7	8	2	13	1	#NULL!	1	4	#NULL!	#NULL!	#NULL!	#NULL!	#NULL!	6	2	0	2	3	3	1	5	2	2	#NULL!	3	1	0	2	#NULL!	#NULL!
6601	7	5	1	13	1	#NULL!	1	4	#NULL!	#NULL!	#NULL!	#NULL!	#NULL!	2	2	0	2	3	3	1	1	2	0	2	3	1	0	1	#NULL!	#NULL!
6602	7	2	2	13	2	2	1	4	#NULL!	#NULL!	#NULL!	#NULL!	#NULL!	1	2	0	2	3	3	1	1	1	0	1	2	1	0	1	#NULL!	#NULL!
6603	7	5	1	13	1	#NULL!	1	4	#NULL!	#NULL!	#NULL!	#NULL!	#NULL!	1	9	0	2	3	3	1	1	2	0	1	1	1	0	1	#NULL!	#NULL!
6604	7	5	2	13	1	#NULL!	1	4	#NULL!	#NULL!	#NULL!	#NULL!	#NULL!	1	2	0	2	3	3	1	1	1	0	2	2	1	0	1	#NULL!	#NULL!
6605	7	7	1	13	1	#NULL!	1	4	#NULL!	#NULL!	#NULL!	#NULL!	#NULL!	6	2	0	2	3	3	1	5	#NULL!	2	2	1	1	0	0	#NULL!	#NULL!
6606	7	1	1	13	1	#NULL!	1	4	#NULL!	#NULL!	#NULL!	#NULL!	#NULL!	2	2	0	2	3	3	1	1	1	0	2	2	1	0	0	#NULL!	#NULL!
6607	7	2	2	13	2	1	1	4	#NULL!	#NULL!	#NULL!	#NULL!	#NULL!	2	2	0	2	3	3	1	1	2	0	1	2	1	0	0	#NULL!	#NULL!
6608	7	4	1	13	9	9	1	4	#NULL!	#NULL!	#NULL!	#NULL!	#NULL!	1	2	0	2	3	3	1	1	2	0	2	2	1	0	0	#NULL!	#NULL!
6609	7	8	2	13	1	#NULL!	1	4	#NULL!	#NULL!	#NULL!	#NULL!	#NULL!	2	2	0	2	3	3	1	1	1	0	1	2	1	0	0	#NULL!	#NULL!
6611	7	10	1	13	1	#NULL!	1	4	#NULL!	#NULL!	#NULL!	#NULL!	#NULL!	1	9	0	2	3	2	1	1	1	0	2	3	1	0	0	#NULL!	#NULL!
6613	7	6	1	13	2	2	1	4	#NULL!	#NULL!	#NULL!	#NULL!	#NULL!	1	2	0	2	3	3	1	1	2	1	2	1	1	0	0	#NULL!	#NULL!
6614	7	4	2	13	2	2	1	4	#NULL!	#NULL!	#NULL!	#NULL!	#NULL!	2	2	0	2	3	2	1	1	2	2	1	1	1	0	2	#NULL!	#NULL!
6615	7	3	1	13	2	2	1	4	#NULL!	#NULL!	#NULL!	#NULL!	#NULL!	6	1	0	2	3	2	1	5	1	3	2	3	1	0	2	#NULL!	#NULL!
6616	7	5	1	13	2	1	1	4	#NULL!	#NULL!	#NULL!	#NULL!	#NULL!	2	2	0	2	3	3	1	1	2	2	2	2	1	0	0	#NULL!	#NULL!
6617	7	4	2	13	2	3	1	4	#NULL!	#NULL!	#NULL!	#NULL!	#NULL!	2	2	0	2	3	3	1	1	1	0	1	1	1	0	0	#NULL!	#NULL!
6618	7	8	1	13	1	#NULL!	1	4	#NULL!	#NULL!	#NULL!	#NULL!	#NULL!	2	2	0	2	3	3	1	1	1	1	1	2	1	0	0	#NULL!	#NULL!
6619	7	3	2	13	2	2	1	4	#NULL!	#NULL!	#NULL!	#NULL!	#NULL!	4	2	0	2	3	2	1	3	2	0	2	2	1	0	0	#NULL!	#NULL!
6620	7	2	2	13	2	2	1	4	#NULL!	#NULL!	#NULL!	#NULL!	#NULL!	1	2	1	1	3	3	1	1	1	2	3	2	1	0	3	#NULL!	#NULL!
6622	7	5	1	13	1	#NULL!	1	4	#NULL!	#NULL!	#NULL!	#NULL!	#NULL!	2	2	0	1	3	3	1	1	2	0	1	2	1	0	1	#NULL!	#NULL!
6623	7	3	2	13	1	#NULL!	1	4	#NULL!	#NULL!	#NULL!	#NULL!	#NULL!	1	2	0	1	3	3	1	1	2	0	2	2	1	0	0	#NULL!	#NULL!
6624	7	7	1	13	1	#NULL!	1	4	#NULL!	#NULL!	#NULL!	#NULL!	#NULL!	6	1	0	1	3	3	1	5	2	3	2	2	1	0	1	#NULL!	#NULL!
6625	7	4	2	13	2	1	1	4	#NULL!	#NULL!	#NULL!	#NULL!	#NULL!	1	2	0	1	3	4	1	1	2	2	2	2	1	0	0	#NULL!	#NULL!
6630	7	8	2	13	1	#NULL!	9	4	#NULL!	#NULL!	#NULL!	#NULL!	#NULL!	1	2	0	2	2	2	#NULL!	1	2	1	1	2	1	0	2	#NULL!	#NULL!
6638	7	4	1	13	1	#NULL!	5	4	#NULL!	#NULL!	#NULL!	#NULL!	#NULL!	6	2	0	4	2	2	4	5	2	2	3	1	1	0	1	#NULL!	#NULL!
6644	7	5	2	13	1	#NULL!	5	4	#NULL!	#NULL!	#NULL!	#NULL!	#NULL!	2	2	0	2	2	3	4	1	2	2	2	2	1	0	2	#NULL!	#NULL!
6645	7	5	2	13	1	#NULL!	5	4	#NULL!	#NULL!	#NULL!	#NULL!	#NULL!	2	2	0	2	2	2	4	1	2	1	2	2	1	0	2	#NULL!	#NULL!
6646	7	4	1	13	1	#NULL!	5	4	#NULL!	#NULL!	#NULL!	#NULL!	#NULL!	6	2	0	2	2	2	4	5	3	1	2	2	1	0	1	#NULL!	#NULL!
6647	7	6	1	13	2	2	5	4	#NULL!	#NULL!	#NULL!	#NULL!	#NULL!	2	2	0	2	2	2	4	1	2	0	#NULL!	1	1	0	1	#NULL!	#NULL!
6648	7	6	2	13	1	#NULL!	5	4	#NULL!	#NULL!	#NULL!	#NULL!	#NULL!	2	2	0	2	2	2	4	1	2	3	3	2	1	0	3	#NULL!	#NULL!
6649	7	8	1	13	1	#NULL!	5	4	#NULL!	#NULL!	#NULL!	#NULL!	#NULL!	2	2	0	1	2	2	4	1	1	0	2	3	1	0	1	#NULL!	#NULL!
6654	7	2	1	13	2	1	4	4	#NULL!	#NULL!	#NULL!	#NULL!	#NULL!	1	2	0	2	2	2	2	1	1	2	2	2	1	0	1	#NULL!	#NULL!
6655	7	2	2	13	2	2	4	4	#NULL!	#NULL!	#NULL!	#NULL!	#NULL!	9	2	0	2	2	2	2	#NULL!	3	3	#NULL!	2	1	0	1	#NULL!	#NULL!
6656	7	4	2	13	2	1	4	4	#NULL!	#NULL!	#NULL!	#NULL!	#NULL!	9	2	0	2	2	2	2	#NULL!	2	2	2	2	1	0	1	#NULL!	#NULL!
6657	7	1	2	13	2	2	4	4	#NULL!	#NULL!	#NULL!	#NULL!	#NULL!	1	2	0	2	2	2	2	1	2	1	2	2	1	0	0	#NULL!	#NULL!
6658	7	9	1	13	2	2	4	4	#NULL!	#NULL!	#NULL!	#NULL!	#NULL!	1	2	0	2	2	4	2	1	1	1	2	2	1	0	2	#NULL!	#NULL!
6659	7	3	2	13	2	2	4	4	#NULL!	#NULL!	#NULL!	#NULL!	#NULL!	2	2	0	2	2	2	2	1	2	0	1	1	1	0	0	#NULL!	#NULL!
6660	7	12	2	13	2	2	4	4	#NULL!	#NULL!	#NULL!	#NULL!	#NULL!	1	2	0	2	2	2	2	1	2	2	2	1	1	0	0	#NULL!	#NULL!
6662	7	2	1	13	1	#NULL!	4	4	#NULL!	#NULL!	#NULL!	#NULL!	#NULL!	2	2	0	1	2	2	2	1	2	2	2	2	1	0	1	#NULL!	#NULL!
6663	7	1	2	13	2	3	4	4	#NULL!	#NULL!	#NULL!	#NULL!	#NULL!	4	2	0	1	2	2	2	3	1	1	2	2	1	0	0	#NULL!	#NULL!
6664	7	6	2	13	2	2	4	4	#NULL!	#NULL!	#NULL!	#NULL!	#NULL!	1	2	0	1	2	2	2	1	1	1	2	3	1	0	1	#NULL!	#NULL!
6665	7	12	1	13	2	2	3	4	#NULL!	#NULL!	#NULL!	#NULL!	#NULL!	2	9	0	4	2	2	3	1	1	3	2	#NULL!	1	0	3	#NULL!	#NULL!
6668	7	2	2	13	1	#NULL!	3	4	#NULL!	#NULL!	#NULL!	#NULL!	#NULL!	1	1	0	3	2	2	3	1	2	2	2	2	1	0	2	#NULL!	#NULL!
6669	7	4	1	13	1	#NULL!	3	4	#NULL!	#NULL!	#NULL!	#NULL!	#NULL!	2	2	0	3	2	2	3	1	2	1	2	2	1	0	0	#NULL!	#NULL!
6676	7	13	1	13	2	2	3	4	#NULL!	#NULL!	#NULL!	#NULL!	#NULL!	2	2	0	2	2	2	3	1	3	2	2	2	1	0	1	#NULL!	#NULL!
6677	7	2	1	13	1	#NULL!	3	4	#NULL!	#NULL!	#NULL!	#NULL!	#NULL!	2	2	0	2	2	2	3	1	2	1	2	2	1	0	0	#NULL!	#NULL!
6678	7	4	1	13	2	4	3	4	#NULL!	#NULL!	#NULL!	#NULL!	#NULL!	1	2	0	2	2	2	3	1	3	0	2	2	1	0	0	#NULL!	#NULL!
6680	7	1	1	13	1	#NULL!	3	4	#NULL!	#NULL!	#NULL!	#NULL!	#NULL!	3	2	0	2	2	2	3	2	3	2	3	3	1	0	1	#NULL!	#NULL!
6681	7	1	1	13	2	2	3	4	#NULL!	#NULL!	#NULL!	#NULL!	#NULL!	2	2	0	2	2	2	3	1	3	0	3	#NULL!	1	0	0	#NULL!	#NULL!
6682	7	8	1	13	1	#NULL!	3	4	#NULL!	#NULL!	#NULL!	#NULL!	#NULL!	5	9	0	2	2	2	3	4	1	2	#NULL!	2	1	0	2	#NULL!	#NULL!
6683	7	1	2	13	2	1	3	4	#NULL!	#NULL!	#NULL!	#NULL!	#NULL!	1	2	0	2	2	2	3	1	2	2	2	#NULL!	1	0	1	#NULL!	#NULL!
6684	7	4	2	13	1	#NULL!	3	4	#NULL!	#NULL!	#NULL!	#NULL!	#NULL!	2	2	0	2	2	2	3	1	2	0	2	1	1	0	0	#NULL!	#NULL!
6686	7	5	2	13	2	1	3	4	#NULL!	#NULL!	#NULL!	#NULL!	#NULL!	6	2	0	2	2	2	3	5	2	2	1	2	1	0	2	#NULL!	#NULL!
6687	7	5	2	13	1	#NULL!	3	4	#NULL!	#NULL!	#NULL!	#NULL!	#NULL!	2	2	1	2	2	2	3	1	2	1	2	2	1	0	2	#NULL!	#NULL!
6688	7	5	1	13	2	2	3	4	#NULL!	#NULL!	#NULL!	#NULL!	#NULL!	2	2	0	2	2	2	3	1	2	1	2	3	1	0	1	#NULL!	#NULL!
6689	7	6	1	13	1	#NULL!	3	4	#NULL!	#NULL!	#NULL!	#NULL!	#NULL!	2	2	0	1	2	2	3	1	2	0	2	2	1	0	1	#NULL!	#NULL!
6692	7	9	1	13	2	2	2	4	#NULL!	#NULL!	#NULL!	#NULL!	#NULL!	2	2	0	4	2	2	2	1	1	0	1	1	1	0	1	#NULL!	#NULL!
6694	7	4	2	13	2	1	2	4	#NULL!	#NULL!	#NULL!	#NULL!	#NULL!	6	2	0	4	2	2	2	5	2	0	2	3	1	0	2	#NULL!	#NULL!
6695	7	3	1	13	1	#NULL!	2	4	#NULL!	#NULL!	#NULL!	#NULL!	#NULL!	6	2	0	4	2	4	2	5	1	2	2	2	1	0	1	#NULL!	#NULL!
6696	7	6	1	13	1	#NULL!	2	4	#NULL!	#NULL!	#NULL!	#NULL!	#NULL!	2	2	0	4	2	2	2	1	2	1	2	2	1	0	1	#NULL!	#NULL!
6702	7	4	1	13	1	#NULL!	2	4	#NULL!	#NULL!	#NULL!	#NULL!	#NULL!	6	2	#NULL!	3	2	3	2	5	2	2	2	2	1	0	0	#NULL!	#NULL!
6703	7	3	1	13	2	2	2	4	#NULL!	#NULL!	#NULL!	#NULL!	#NULL!	6	9	0	3	2	2	2	5	1	3	#NULL!	1	1	0	3	#NULL!	#NULL!
6706	7	2	1	13	2	2	2	4	#NULL!	#NULL!	#NULL!	#NULL!	#NULL!	2	2	0	3	2	2	2	1	1	2	2	1	1	0	1	#NULL!	#NULL!
[truncated: 11,953 more rows]
